# Supplementary material for: Phylogenetic overview of Aureoboletus (Boletaceae, Boletales), with descriptions of six new species from China
Source: MycoKeys. 2019 Dec 17;61:111–45. doi: 10.3897/mycokeys.61.47520 (PMC6930312; doi:10.3897/mycokeys.61.47520)
Supplement: XML Treatment for Aureoboletus glutinosus [file mycokeys.61.47520-treatment2.xml]

<!DOCTYPE tp:taxon-treatment
  PUBLIC "-//TaxonX//DTD Taxonomic Treatment Publishing DTD v0 20100105//EN" "tax-treatment-NSO.dtd">
<tp:taxon-treatment xmlns:tp="http://www.plazi.org/taxpub"><tp:treatment-meta><kwd-group><label>Taxon classification</label><kwd><named-content xmlns:xlink="http://www.w3.org/1999/xlink" content-type="kingdom">Fungi</named-content></kwd><kwd><named-content xmlns:xlink="http://www.w3.org/1999/xlink" content-type="order">Boletales</named-content></kwd><kwd><named-content xmlns:xlink="http://www.w3.org/1999/xlink" content-type="family">Boletaceae</named-content></kwd></kwd-group><mixed-citation publication-type="journal"><person-group><name><surname>Zhang</surname><given-names>Ming</given-names></name><name><surname>Li</surname><given-names>Tai-Hui</given-names></name><name><surname>Wang</surname><given-names>Chao-Qun</given-names></name><name><surname>Zeng</surname><given-names>Nian-Kai</given-names></name><name><surname>Deng</surname><given-names>Wang-Qiu</given-names></name></person-group><article-title>Phylogenetic overview of <italic><tp:taxon-name><tp:taxon-name-part taxon-name-part-type="genus" reg="Aureoboletus">Aureoboletus</tp:taxon-name-part></tp:taxon-name></italic> (<tp:taxon-name><tp:taxon-name-part taxon-name-part-type="family">Boletaceae</tp:taxon-name-part></tp:taxon-name>, <tp:taxon-name><tp:taxon-name-part taxon-name-part-type="order">Boletales</tp:taxon-name-part></tp:taxon-name>), with descriptions of six new species from China</article-title><source>MycoKeys</source><day>17</day><month>12</month><year>2019</year><volume>61</volume><fpage>111</fpage><lpage>145</lpage><pub-id pub-id-type="doi">10.3897/mycokeys.61.47520</pub-id></mixed-citation></tp:treatment-meta><tp:nomenclature><tp:taxon-name><object-id xmlns:xlink="http://www.w3.org/1999/xlink" content-type="arpha" xlink:type="simple">9D187891-0F47-5FE3-9663-A5E20FEFDB0B</object-id><tp:taxon-name-part taxon-name-part-type="genus" reg="Aureoboletus">Aureoboletus</tp:taxon-name-part> <tp:taxon-name-part taxon-name-part-type="species" reg="glutinosus">glutinosus</tp:taxon-name-part>
            <object-id xmlns:xlink="http://www.w3.org/1999/xlink" content-type="mycobank" xlink:type="simple">827103</object-id></tp:taxon-name><tp:taxon-authority>Ming Zhang &amp; T.H. Li</tp:taxon-authority><tp:taxon-status xmlns:xlink="http://www.w3.org/1999/xlink" xlink:type="simple">sp. nov.</tp:taxon-status><xref ref-type="fig" rid="F3">Figs 2A, B</xref><xref ref-type="fig" rid="F4">, 3A</xref><xref ref-type="fig" rid="F5">, 4A–E</xref></tp:nomenclature><tp:treatment-sec sec-type="diagnosis" id="SECID0EXNBK"><title>Diagnosis.</title><p>This species is distinguished from other <italic><tp:taxon-name><tp:taxon-name-part taxon-name-part-type="genus" reg="Aureoboletus">Aureoboletus</tp:taxon-name-part></tp:taxon-name></italic> taxa by its smaller and glutinous basidiomata, reddish-brown to ruby pileus usually with irregular reticulation and darker folds, gelatinised veil remnants and smooth basidiospores 10–13.5 × 4.5–5 µm in size.</p></tp:treatment-sec><tp:treatment-sec sec-type="etymology" id="SECID0EEOBK"><title>Etymology.</title><p>“<italic>glutinosus</italic>” refers to the glutinous basidiomata.</p></tp:treatment-sec><tp:treatment-sec sec-type="material" id="SECID0EUOBK"><title>Type.</title><p>China, Hunan Province, Rucheng Town, Jiulongjiang National Forest Park, on soil and usually growing amongst the mosses under the broadleaf forest, at <named-content xmlns:xlink="http://www.w3.org/1999/xlink" content-type="dwc:verbatimCoordinates" xlink:type="simple"><named-content content-type="geo-json" specific-use="{&#34;type&#34;:&#34;Point&#34;,&#34;coordinates&#34;:[114.283333,25.633333]}" id="NCID0E4OBK" xlink:type="simple">25°38'N, 113°77'E</named-content></named-content>, alt. 300 m, 8 May 2014, M. Zhang (holotype: GDGM44477).</p></tp:treatment-sec><tp:treatment-sec sec-type="description" id="SECID0ECPBK"><title>Description.</title><p>Basidiomata small-sized. Pileus 1–2 cm wide, obtuse to convex, becoming broadly convex to plane, fleshy, viscid, especially when young and wet, reddish-brown, violet brown to greyish-ruby (9E6–12E6, 9E7–12E7), slightly fading to pale yellow (2A3–4A3) towards margin, usually forming a pale yellow to even nearly white zone at margin, distinctly wrinkled and often reticulate irregularly with somewhat darker folds at centre, strongly glutinous or mucilaginous when fresh; margin somewhat involute to nearly ﬂat, often attached with yellowish-white to subhyaline and strongly gelatinised veil remnants. Context 2–5 mm thick at stipe, ﬁrm and tough in youth, soft when matured, white on the whole, greyish-red (10B5–11B5) beneath pileipellis, practically unchanging to becoming slightly greyish-pinkish or greyish-red (10B5–11B5) when exposed. Tubes 7–10 mm deep, distinctly depressed around stipe, yellowish-white (2A2–4A2) when young, becoming pale yellow, greyish-yellow, pastel yellow to olive yellow (2A3–4A3, 1B3–2B3, 2A4–3A4, 2C6–3C6) with age, often with an olive tint, unchanging when bruised. Pores 0.3–0.5 mm in diam., mostly subangular, slightly radially elongated around stipe at maturity, smaller near pileus margin, concolorous with tubes. Stipe 15–40 × 2–4 mm, central, cylindrical or narrowly clavate, solid, equal to slightly tender downwards, greyish-orange (6B4), greyish-red (7B4) to brownish-orange (6C4–7C4), without reticulation, smooth to faintly longitudinally striate, gelatinous or strongly viscid when young and wet, usually covered with a mucilaginous layer, with white basal mycelium. Odour not distinct. Taste mild.</p><p>Basidiospores [150/4/4] (9.5–)10–13.5 × (4–)4.5–5 µm, Q = (2.2–)2.3–2.5(–2.7), Q<sub>m</sub> = 2.48 ± 0.18, subfusiform and inequilateral in side view, oblong in ventral view, smooth, yellowish to yellowish-brown in 5% <abbrev xmlns:xlink="http://www.w3.org/1999/xlink" xlink:title="potassium hydroxide" id="ABBRID0ELPBK" xlink:type="simple">KOH</abbrev> and yellow brown to dark brown in Melzer’s reagent, thin-walled. Basidia 20–30 × 7–10 µm, clavate, 4-spored, sterigmata 2–4.5 µm long, yellowish-white to hyaline in 5% <abbrev xmlns:xlink="http://www.w3.org/1999/xlink" xlink:title="potassium hydroxide" id="ABBRID0EPPBK" xlink:type="simple">KOH</abbrev>, without basal clamps. Pleurocystidia 35–60 × 8–13 μm, fusiform, thin-walled. Cheilocystidia frequent, similar to pleurocystidia in shape and size. Hymenophoral trama composed of subparallel hyphae 4–10 μm broad, yellowish-white to hyaline in 5% <abbrev xmlns:xlink="http://www.w3.org/1999/xlink" xlink:title="potassium hydroxide" id="ABBRID0ETPBK" xlink:type="simple">KOH</abbrev>. Pileipellis an ixotrichodermium of erect hyphae 5–12 μm in diameter, branched, yellowish-white to hyaline in 5% <abbrev xmlns:xlink="http://www.w3.org/1999/xlink" xlink:title="potassium hydroxide" id="ABBRID0EXPBK" xlink:type="simple">KOH</abbrev>, dextrinoid in Melzer’s reagent; terminal cells 27–50 × 7–12 µm, cylindrical, clavate or nearly fusoid. Stipitipellis a layer of repent to suberect branching hyphae 3–6 μm in diam., hyaline in 5% <abbrev xmlns:xlink="http://www.w3.org/1999/xlink" xlink:title="potassium hydroxide" id="ABBRID0E2PBK" xlink:type="simple">KOH</abbrev>. Clamp connections absent in all tissues.</p></tp:treatment-sec><tp:treatment-sec sec-type="ecology" id="SECID0E6PBK"><title>Ecology and distribution.</title><p>Solitary or scattered on ground with humus and debris, usually growing amongst the mosses (<italic><tp:taxon-name><tp:taxon-name-part taxon-name-part-type="genus" reg="Fissidens">Fissidens</tp:taxon-name-part></tp:taxon-name></italic> sp. and <italic><tp:taxon-name><tp:taxon-name-part taxon-name-part-type="genus" reg="Pottiaceae">Pottiaceae</tp:taxon-name-part></tp:taxon-name></italic> sp.) under <tp:taxon-name><tp:taxon-name-part taxon-name-part-type="family">Fagaceae</tp:taxon-name-part></tp:taxon-name>, mixed with other broadleaf trees, alt. 300–500 m; May to July, known from Guangdong and Anhui Province.</p></tp:treatment-sec><tp:treatment-sec sec-type="material" id="SECID0EYQBK"><title>Additional specimens examined.</title><p>China, Hunan Province, Chenzhou City, Rucheng Town, Jiulongjian National Forest Park, 8 May 2014, H. Huang (GDGM44476); Same location, 12 June 2015, M. Zhang (GDGM44733); Anhui Province, Huangshan City, Huangshan National Forest Park, 27 July 2015, C.H. Li (GDGM44821).</p></tp:treatment-sec><tp:treatment-sec sec-type="notes" id="SECID0E4QBK"><title>Notes.</title><p>Phylogenetic analyses showed that <italic><tp:taxon-name><tp:taxon-name-part taxon-name-part-type="genus" reg="Aureoboletus">A.</tp:taxon-name-part> <tp:taxon-name-part taxon-name-part-type="species" reg="glutinosus">glutinosus</tp:taxon-name-part></tp:taxon-name></italic> is closely related to <italic><tp:taxon-name><tp:taxon-name-part taxon-name-part-type="genus" reg="Aureoboletus">A.</tp:taxon-name-part> <tp:taxon-name-part taxon-name-part-type="species" reg="marroninus">marroninus</tp:taxon-name-part></tp:taxon-name></italic>, <italic><tp:taxon-name><tp:taxon-name-part taxon-name-part-type="genus" reg="Aureoboletus">A.</tp:taxon-name-part> <tp:taxon-name-part taxon-name-part-type="species" reg="tenuis">tenuis</tp:taxon-name-part></tp:taxon-name></italic>, <italic><tp:taxon-name><tp:taxon-name-part taxon-name-part-type="genus" reg="Aureoboletus">A.</tp:taxon-name-part> <tp:taxon-name-part taxon-name-part-type="species" reg="thibetanus">thibetanus</tp:taxon-name-part></tp:taxon-name></italic> and <italic><tp:taxon-name><tp:taxon-name-part taxon-name-part-type="genus" reg="Aureoboletus">A.</tp:taxon-name-part> <tp:taxon-name-part taxon-name-part-type="species" reg="viscidipes">viscidipes</tp:taxon-name-part></tp:taxon-name></italic>; however, the independent phylogenetic position and different morphological characters can distinguish <italic><tp:taxon-name><tp:taxon-name-part taxon-name-part-type="genus" reg="Aureoboletus">A.</tp:taxon-name-part> <tp:taxon-name-part taxon-name-part-type="species" reg="glutinosus">glutinosus</tp:taxon-name-part></tp:taxon-name></italic> from these similar species. <italic><tp:taxon-name><tp:taxon-name-part taxon-name-part-type="genus" reg="Aureoboletus">Aureoboletus</tp:taxon-name-part> <tp:taxon-name-part taxon-name-part-type="species" reg="marroninus">marroninus</tp:taxon-name-part></tp:taxon-name></italic> differs in having a more wrinkled and darker (violet brown or maroon) pileus, white context and smaller basidiospores 8.5–10 × 4–4.5 µm (<xref ref-type="bibr" rid="B55">Zhang et al. 2014</xref>). <italic><tp:taxon-name><tp:taxon-name-part taxon-name-part-type="genus" reg="Aureoboletus">Aureoboletus</tp:taxon-name-part> <tp:taxon-name-part taxon-name-part-type="species" reg="tenuis">tenuis</tp:taxon-name-part></tp:taxon-name></italic> has relatively larger basidiomata (pileus up to 3.5 cm broad) usually lacking well-developed veil remnants on pileus margin, smaller basidiospores 11–12 × 4–5 μm and ixotrichodermial stipitipellis composed of terminal hyphae with swollen tips (<xref ref-type="bibr" rid="B55">Zhang et al. 2014</xref>). <italic><tp:taxon-name><tp:taxon-name-part taxon-name-part-type="genus" reg="Aureoboletus">Aureoboletus</tp:taxon-name-part> <tp:taxon-name-part taxon-name-part-type="species" reg="thibetanus">thibetanus</tp:taxon-name-part></tp:taxon-name></italic> is readily separated by its more robust basidiomata (pileus up to 5 cm broad), white ridged reticulation on pileus surface, white stipe and yellowish granular encrustation on cystidia and only known from the temperate zone in southwest China (<xref ref-type="bibr" rid="B26">Patouillard 1895</xref>; <xref ref-type="bibr" rid="B48">Yang et al.2003</xref>; <xref ref-type="bibr" rid="B17">Klofac 2010</xref>). <italic><tp:taxon-name><tp:taxon-name-part taxon-name-part-type="genus" reg="Aureoboletus">Aureoboletus</tp:taxon-name-part> <tp:taxon-name-part taxon-name-part-type="species" reg="viscidipes">viscidipes</tp:taxon-name-part></tp:taxon-name></italic> differs in having a brownish to brown pileus tinged with yellowish-white, a longer (up to 4 cm long) and nearly white stipe and a thick layer of a reflective pale-yellow substance on the surface of cheilocystidia and pleurocystidia (<xref ref-type="bibr" rid="B47">Wu et al. 2016</xref>).</p><fig id="F3" position="float" orientation="portrait"><object-id xmlns:xlink="http://www.w3.org/1999/xlink" content-type="doi" xlink:type="simple">10.3897/mycokeys.61.47520.figure2</object-id><object-id xmlns:xlink="http://www.w3.org/1999/xlink" content-type="arpha" xlink:type="simple">A3F94A61-D5DD-552A-A16B-112A0E27296D</object-id><label>Figure 2.</label><caption><p>Basidiomata of six new species and one new combination of <italic><tp:taxon-name><tp:taxon-name-part taxon-name-part-type="genus" reg="Aureoboletus">Aureoboletus</tp:taxon-name-part></tp:taxon-name></italic> from China. <bold>A, B</bold><italic><tp:taxon-name><tp:taxon-name-part taxon-name-part-type="genus" reg="Aureoboletus">A.</tp:taxon-name-part> <tp:taxon-name-part taxon-name-part-type="species" reg="glutinosus">glutinosus</tp:taxon-name-part></tp:taxon-name></italic> (<bold>A</bold> GDGM44476 <bold>B</bold> GDGM44477, holotype) <bold>C</bold><italic><tp:taxon-name><tp:taxon-name-part taxon-name-part-type="genus" reg="Aureoboletus">A.</tp:taxon-name-part> <tp:taxon-name-part taxon-name-part-type="species" reg="griseorufescens">griseorufescens</tp:taxon-name-part></tp:taxon-name></italic> (GDGM28490, holotype) <bold>D, E</bold><italic><tp:taxon-name><tp:taxon-name-part taxon-name-part-type="genus" reg="Aureoboletus">A.</tp:taxon-name-part> <tp:taxon-name-part taxon-name-part-type="species" reg="miniatoaurantiacus">miniatoaurantiacus</tp:taxon-name-part></tp:taxon-name></italic> (<bold>D</bold> GDGM43439 <bold>E</bold> GDGM43282) <bold>F, G</bold><italic><tp:taxon-name><tp:taxon-name-part taxon-name-part-type="genus" reg="Aureoboletus">A.</tp:taxon-name-part> <tp:taxon-name-part taxon-name-part-type="species" reg="raphanaceus">raphanaceus</tp:taxon-name-part></tp:taxon-name></italic> (<bold>F</bold> GDGM45911, holotype <bold>G</bold> GDGM52890) <bold>H, I</bold><italic><tp:taxon-name><tp:taxon-name-part taxon-name-part-type="genus" reg="Aureoboletus">A.</tp:taxon-name-part> <tp:taxon-name-part taxon-name-part-type="species" reg="sinobadius">sinobadius</tp:taxon-name-part></tp:taxon-name></italic> (<bold>H</bold> GDGM44732 <bold>I</bold><named-content xmlns:xlink="http://www.w3.org/1999/xlink" content-type="dwc:institutional_code" xlink:type="simple">GDGM</named-content> 71932, holotype) <bold>J, K</bold><italic><tp:taxon-name><tp:taxon-name-part taxon-name-part-type="genus" reg="Aureoboletus">A.</tp:taxon-name-part> <tp:taxon-name-part taxon-name-part-type="species" reg="solus">solus</tp:taxon-name-part></tp:taxon-name></italic> (GDGM44759, holotype) <bold>L</bold><italic><tp:taxon-name><tp:taxon-name-part taxon-name-part-type="genus" reg="Aureoboletus">A.</tp:taxon-name-part> <tp:taxon-name-part taxon-name-part-type="species" reg="velutipes">velutipes</tp:taxon-name-part></tp:taxon-name></italic> (<bold>L</bold> GDGM44713, holotype). Scale bars: 2 cm.</p></caption><graphic xmlns:xlink="http://www.w3.org/1999/xlink" xlink:href="mycokeys-61-111-g002.jpg" position="float" orientation="portrait" xlink:type="simple" id="oo_365764.jpg"><uri content-type="original_file" xlink:type="simple">https://binary.pensoft.net/fig/365764</uri></graphic></fig><fig id="F4" position="float" orientation="portrait"><object-id xmlns:xlink="http://www.w3.org/1999/xlink" content-type="doi" xlink:type="simple">10.3897/mycokeys.61.47520.figure3</object-id><object-id xmlns:xlink="http://www.w3.org/1999/xlink" content-type="arpha" xlink:type="simple">F4F12315-CE02-5E1A-82DD-3DD1BB1AF6BA</object-id><label>Figure 3.</label><caption><p>Scanning electron micrograph of basidiospores of six new species and one new combination of <italic><tp:taxon-name><tp:taxon-name-part taxon-name-part-type="genus" reg="Aureoboletus">Aureoboletus</tp:taxon-name-part></tp:taxon-name></italic> from China. <bold>A</bold><italic><tp:taxon-name><tp:taxon-name-part taxon-name-part-type="genus" reg="Aureoboletus">A.</tp:taxon-name-part> <tp:taxon-name-part taxon-name-part-type="species" reg="glutinosus">glutinosus</tp:taxon-name-part></tp:taxon-name></italic> (GDGM44477, holotype) <bold>B</bold><italic><tp:taxon-name><tp:taxon-name-part taxon-name-part-type="genus" reg="Aureoboletus">A.</tp:taxon-name-part> <tp:taxon-name-part taxon-name-part-type="species" reg="griseorufescens">griseorufescens</tp:taxon-name-part></tp:taxon-name></italic> (GDGM28490, holotype) <bold>C, D</bold><italic><tp:taxon-name><tp:taxon-name-part taxon-name-part-type="genus" reg="Aureoboletus">A.</tp:taxon-name-part> <tp:taxon-name-part taxon-name-part-type="species" reg="miniatoaurantiacus">miniatoaurantiacus</tp:taxon-name-part></tp:taxon-name></italic> (<bold>C</bold> GDGM43439 <bold>D</bold> GDGM4855) <bold>E, F</bold><italic><tp:taxon-name><tp:taxon-name-part taxon-name-part-type="genus" reg="Aureoboletus">A.</tp:taxon-name-part> <tp:taxon-name-part taxon-name-part-type="species" reg="raphanaceus">raphanaceus</tp:taxon-name-part></tp:taxon-name></italic> (GDGM45911, holotype) <bold>G</bold><italic><tp:taxon-name><tp:taxon-name-part taxon-name-part-type="genus" reg="Aureoboletus">A.</tp:taxon-name-part> <tp:taxon-name-part taxon-name-part-type="species" reg="sinobadius">sinobadius</tp:taxon-name-part></tp:taxon-name></italic> (GDGM71932, holotype) <bold>H</bold><italic><tp:taxon-name><tp:taxon-name-part taxon-name-part-type="genus" reg="Aureoboletus">A.</tp:taxon-name-part> <tp:taxon-name-part taxon-name-part-type="species" reg="solus">solus</tp:taxon-name-part></tp:taxon-name></italic> (GDGM44759, holotype) <bold>I</bold><italic><tp:taxon-name><tp:taxon-name-part taxon-name-part-type="genus" reg="Aureoboletus">A.</tp:taxon-name-part> <tp:taxon-name-part taxon-name-part-type="species" reg="velutipes">velutipes</tp:taxon-name-part></tp:taxon-name></italic> (GDGM44713, holotype). Scale bars: 5 µm.</p></caption><graphic xmlns:xlink="http://www.w3.org/1999/xlink" xlink:href="mycokeys-61-111-g003.jpg" position="float" orientation="portrait" xlink:type="simple" id="oo_365765.jpg"><uri content-type="original_file" xlink:type="simple">https://binary.pensoft.net/fig/365765</uri></graphic></fig><fig id="F5" position="float" orientation="portrait"><object-id xmlns:xlink="http://www.w3.org/1999/xlink" content-type="doi" xlink:type="simple">10.3897/mycokeys.61.47520.figure4</object-id><object-id xmlns:xlink="http://www.w3.org/1999/xlink" content-type="arpha" xlink:type="simple">B4E4DA9E-9902-5ADA-83DC-51113315A8B5</object-id><label>Figure 4.</label><caption><p><italic><tp:taxon-name><tp:taxon-name-part taxon-name-part-type="genus" reg="Aureoboletus">Aureoboletus</tp:taxon-name-part> <tp:taxon-name-part taxon-name-part-type="species" reg="glutinosus">glutinosus</tp:taxon-name-part></tp:taxon-name></italic>. <bold>A</bold> Basidiospores <bold>B</bold> Cheilocystidia and pleurocystidia <bold>C</bold> Basidia and pleurocystidia <bold>D</bold> Pileipellis <bold>E</bold> Stipitipellis. Scale bars: 10 µm (<bold>A–C</bold>); 20 µm (<bold>D, E</bold>).</p></caption><graphic xmlns:xlink="http://www.w3.org/1999/xlink" xlink:href="mycokeys-61-111-g004.jpg" position="float" orientation="portrait" xlink:type="simple" id="oo_365766.jpg"><uri content-type="original_file" xlink:type="simple">https://binary.pensoft.net/fig/365766</uri></graphic></fig></tp:treatment-sec><ref-list><ref id="B55"><mixed-citation xmlns:xlink="http://www.w3.org/1999/xlink" xlink:type="simple"><person-group><name name-style="western"><surname>Zhang</surname><given-names>M</given-names></name><name name-style="western"><surname>Li</surname><given-names>TH</given-names></name><name name-style="western"><surname>Song</surname><given-names>B</given-names></name></person-group> (<year>2014</year>) <article-title>A new slender species of <italic><tp:taxon-name><tp:taxon-name-part taxon-name-part-type="genus">Aureoboletus</tp:taxon-name-part></tp:taxon-name></italic> from southern China.</article-title><source>Mycotaxon</source><volume>128</volume>: <fpage>195</fpage>–<lpage>202</lpage>. <ext-link xlink:type="simple" ext-link-type="doi" xlink:href="10.5248/128.195">https://doi.org/10.5248/128.195</ext-link></mixed-citation></ref><ref id="B26"><mixed-citation xmlns:xlink="http://www.w3.org/1999/xlink" xlink:type="simple"><person-group><name name-style="western"><surname>Patouillard</surname><given-names>N</given-names></name></person-group> (<year>1895</year>) <article-title>Enumération des champignons récoltés par les RR. PP. Farges et Soulié, dans le Thibet oriental et Su-tchuen.</article-title><source>Bulletin de la Société Botanique de France</source><volume>11</volume>: <fpage>196</fpage>–<lpage>199</lpage>.</mixed-citation></ref><ref id="B48"><mixed-citation xmlns:xlink="http://www.w3.org/1999/xlink" xlink:type="simple"><person-group><name name-style="western"><surname>Yang</surname><given-names>ZL</given-names></name><name name-style="western"><surname>Wang</surname><given-names>XH</given-names></name><name name-style="western"><surname>Binder</surname><given-names>M</given-names></name></person-group> (<year>2003</year>) <article-title>A study of the type and additional materials of <italic><tp:taxon-name><tp:taxon-name-part taxon-name-part-type="genus">Boletus</tp:taxon-name-part> <tp:taxon-name-part taxon-name-part-type="species">thibetanus</tp:taxon-name-part></tp:taxon-name></italic>.</article-title><source>Mycotaxon</source><volume>86</volume>: <fpage>283</fpage>–<lpage>290</lpage>.</mixed-citation></ref><ref id="B17"><mixed-citation xmlns:xlink="http://www.w3.org/1999/xlink" xlink:type="simple"><person-group><name name-style="western"><surname>Klofac</surname><given-names>W</given-names></name></person-group> (<year>2010</year>) <article-title>The genus <italic><tp:taxon-name><tp:taxon-name-part taxon-name-part-type="genus">Aureoboletus</tp:taxon-name-part></tp:taxon-name></italic>, a world-wide survey. A contribution to a monographic treatment.</article-title><source>Österreichische Zeitschrift für Pilzkunde</source><volume>19</volume>: <fpage>133</fpage>–<lpage>174</lpage>.</mixed-citation></ref><ref id="B47"><mixed-citation xmlns:xlink="http://www.w3.org/1999/xlink" xlink:type="simple"><person-group><name name-style="western"><surname>Wu</surname><given-names>G</given-names></name><name name-style="western"><surname>Li</surname><given-names>YC</given-names></name><name name-style="western"><surname>Zhu</surname><given-names>XT</given-names></name><name name-style="western"><surname>Zhao</surname><given-names>K</given-names></name><name name-style="western"><surname>Han</surname><given-names>LH</given-names></name><name name-style="western"><surname>Cui</surname><given-names>YY</given-names></name><name name-style="western"><surname>Li</surname><given-names>F</given-names></name><name name-style="western"><surname>Xu</surname><given-names>JP</given-names></name><name name-style="western"><surname>Yang</surname><given-names>ZL</given-names></name></person-group> (<year>2016</year>) <article-title>One hundred noteworthy boletes from China.</article-title><source>Fungal Diversity</source><volume>81</volume>: <fpage>25</fpage>–<lpage>188</lpage>. <ext-link xlink:type="simple" ext-link-type="doi" xlink:href="10.1007/s13225-016-0375-8">https://doi.org/10.1007/s13225-016-0375-8</ext-link></mixed-citation></ref></ref-list></tp:taxon-treatment>
