# Supplementary material for: Phylogenetic overview of Aureoboletus (Boletaceae, Boletales), with descriptions of six new species from China
Source: MycoKeys. 2019 Dec 17;61:111–45. doi: 10.3897/mycokeys.61.47520 (PMC6930312; doi:10.3897/mycokeys.61.47520)
Supplement: XML Treatment for Aureoboletus griseorufescens [file mycokeys.61.47520-treatment3.xml]

<!DOCTYPE tp:taxon-treatment
  PUBLIC "-//TaxonX//DTD Taxonomic Treatment Publishing DTD v0 20100105//EN" "tax-treatment-NSO.dtd">
<tp:taxon-treatment xmlns:tp="http://www.plazi.org/taxpub"><tp:treatment-meta><kwd-group><label>Taxon classification</label><kwd><named-content xmlns:xlink="http://www.w3.org/1999/xlink" content-type="kingdom">Fungi</named-content></kwd><kwd><named-content xmlns:xlink="http://www.w3.org/1999/xlink" content-type="order">Boletales</named-content></kwd><kwd><named-content xmlns:xlink="http://www.w3.org/1999/xlink" content-type="family">Boletaceae</named-content></kwd></kwd-group><mixed-citation publication-type="journal"><person-group><name><surname>Zhang</surname><given-names>Ming</given-names></name><name><surname>Li</surname><given-names>Tai-Hui</given-names></name><name><surname>Wang</surname><given-names>Chao-Qun</given-names></name><name><surname>Zeng</surname><given-names>Nian-Kai</given-names></name><name><surname>Deng</surname><given-names>Wang-Qiu</given-names></name></person-group><article-title>Phylogenetic overview of <italic><tp:taxon-name><tp:taxon-name-part taxon-name-part-type="genus" reg="Aureoboletus">Aureoboletus</tp:taxon-name-part></tp:taxon-name></italic> (<tp:taxon-name><tp:taxon-name-part taxon-name-part-type="family">Boletaceae</tp:taxon-name-part></tp:taxon-name>, <tp:taxon-name><tp:taxon-name-part taxon-name-part-type="order">Boletales</tp:taxon-name-part></tp:taxon-name>), with descriptions of six new species from China</article-title><source>MycoKeys</source><day>17</day><month>12</month><year>2019</year><volume>61</volume><fpage>111</fpage><lpage>145</lpage><pub-id pub-id-type="doi">10.3897/mycokeys.61.47520</pub-id></mixed-citation></tp:treatment-meta><tp:nomenclature><tp:taxon-name><object-id xmlns:xlink="http://www.w3.org/1999/xlink" content-type="arpha" xlink:type="simple">FF940C3D-2515-5196-B72D-7FFB38769053</object-id><tp:taxon-name-part taxon-name-part-type="genus" reg="Aureoboletus">Aureoboletus</tp:taxon-name-part> <tp:taxon-name-part taxon-name-part-type="species" reg="griseorufescens">griseorufescens</tp:taxon-name-part>
            <object-id xmlns:xlink="http://www.w3.org/1999/xlink" content-type="mycobank" xlink:type="simple">827104</object-id></tp:taxon-name><tp:taxon-authority>Ming Zhang &amp; T.H. Li</tp:taxon-authority><tp:taxon-status xmlns:xlink="http://www.w3.org/1999/xlink" xlink:type="simple">sp. nov.</tp:taxon-status><xref ref-type="fig" rid="F3">Figs 2C</xref><xref ref-type="fig" rid="F4">, 3B</xref><xref ref-type="fig" rid="F6">, 5A–E</xref></tp:nomenclature><tp:treatment-sec sec-type="diagnosis" id="SECID0E26BK"><title>Diagnosis.</title><p>This taxon can be distinguished from other <italic><tp:taxon-name><tp:taxon-name-part taxon-name-part-type="genus" reg="Aureoboletus">Aureoboletus</tp:taxon-name-part></tp:taxon-name></italic> species by its brownish-orange to ruby pileus colour, white to yellowish-white context changing to greyish-red or greyish-rose when exposed, light yellow tubes and comparatively small basidiospores 9–10.5 × 4.5–5 μm.</p></tp:treatment-sec><tp:treatment-sec sec-type="etymology" id="SECID0EIACK"><title>Etymology.</title><p>“<italic>griseorufescens</italic>” refers to the greyish-red discolouration of context when exposed or bruised.</p></tp:treatment-sec><tp:treatment-sec sec-type="material" id="SECID0EYACK"><title>Type.</title><p>China, Guangdong Province, Shaoguan City, Chebaling National Natural Reserve, on soil under the broadleaf forest dominated by <tp:taxon-name><tp:taxon-name-part taxon-name-part-type="family">Fagaceae</tp:taxon-name-part></tp:taxon-name> trees, alt. 300 m, <named-content xmlns:xlink="http://www.w3.org/1999/xlink" content-type="dwc:verbatimCoordinates" xlink:type="simple"><named-content content-type="geo-json" specific-use="{&#34;type&#34;:&#34;Point&#34;,&#34;coordinates&#34;:[113.700000,23.366667]}" id="NCID0EGBCK" xlink:type="simple">23°22'N, 113°42'E</named-content></named-content>, 15 July 2008, C.Y. Deng (holotype: GDGM28490) .</p></tp:treatment-sec><tp:treatment-sec sec-type="description" id="SECID0ELBCK"><title>Description.</title><p>Basidiomata small to medium-sized. Pileus 2–5 cm wide, hemispheric when young, becoming convex to nearly plane in age, fleshy, subviscid or slightly viscid when wet, glabrous to minutely velvet-subtomentose, slightly wrinkled to rugulose, even or nearly so at margin, brownish-orange, brownish-red, dark red to greyish-ruby (6C6–7 to 11C6–7). Context 3–6 mm thick at centre, firm and tough, white to yellowish-white (2A1–2 to 3A1–2), more or less greyish-red (9C4–11C4) beneath the pileipellis and browner at the border line adjacent to tubes, gradually changing to greyish-red (9C4–11C4) to greyish-rose (12B5) when exposed. Tubes 2–4 mm deep, light yellow, yellow, pastel yellow to greenish-yellow (2A5, 3A4–6), unchanging when bruised. Pores small, 1–2 per mm, circular to angular, somewhat relatively larger and shallowly depressed around the stipe at maturity, concolorous with tubes, unchanging when bruised. Stipe 35–60 × 4–10 mm, central, cylindrical or clavate, equal to slightly enlarged downwards, smooth, viscid in wet condition, concolorous with pileus, pale in the apex. Stipe context white to reddish-white (9A2–11A2), gradually changing to greyish-red (9C4–11D5) to greyish-rose (12B5) when exposed, especially in the lower part. Basal mycelium white. Odour none. Taste mild.</p><p>Basidiospores [50/2/2] (8–)9–10.5(–11) × (4–)4.5–5(–5.5) μm, Q = (1.8–)2–2.2 (2.6), Q<sub>m</sub> = 2.19 ± 0.18, subfusiform and inequilateral in side view, oblong in ventral view, smooth, yellowish to yellowish-brown in 5% <abbrev xmlns:xlink="http://www.w3.org/1999/xlink" xlink:title="potassium hydroxide" id="ABBRID0EUBCK" xlink:type="simple">KOH</abbrev> and yellow brown to dark brown in Melzer’s reagent, thin-walled. Basidia 4-spored 25–30 × 7–11 μm, clavate, yellowish-white to hyaline in 5% <abbrev xmlns:xlink="http://www.w3.org/1999/xlink" xlink:title="potassium hydroxide" id="ABBRID0EYBCK" xlink:type="simple">KOH</abbrev>, sterigmata 2–3 μm. Cheilocystidia infrequent. Pleurocystidia 43–70 × 8–13 μm, fusiform, thin-walled, yellowish-white to hyaline in 5% <abbrev xmlns:xlink="http://www.w3.org/1999/xlink" xlink:title="potassium hydroxide" id="ABBRID0E3BCK" xlink:type="simple">KOH</abbrev>. Hymenophoral trama composed of subparallel hyphae 5–8 μm broad, yellowish-white to hyaline in 5% <abbrev xmlns:xlink="http://www.w3.org/1999/xlink" xlink:title="potassium hydroxide" id="ABBRID0EACCK" xlink:type="simple">KOH</abbrev>. Pileipellis an entangled trichodermium of erect hyphae 12–19 μm in diameter, branched, yellowish-white to hyaline in 5% <abbrev xmlns:xlink="http://www.w3.org/1999/xlink" xlink:title="potassium hydroxide" id="ABBRID0EECCK" xlink:type="simple">KOH</abbrev>, yellow brown to dark brown in Melzer’s reagent, terminal cells 20–50 × 6–10 μm, cylindrical, clavate or nearly fusoid. Stipitipellis a tangled layer of repent to suberect branching hyphae 7–10 μm in diam., hyaline in 5% <abbrev xmlns:xlink="http://www.w3.org/1999/xlink" xlink:title="potassium hydroxide" id="ABBRID0EICCK" xlink:type="simple">KOH</abbrev>, with terminal cells 22–30 × 7–18 μm. Caulocystidia 43–58 × 12–18 μm, numerous, in clusters, clavate, fusoid or fusoid ventricose, mostly clavate, swollen at apex and usually contain yellow to yellowish-brown substance at an early stage in 5% <abbrev xmlns:xlink="http://www.w3.org/1999/xlink" xlink:title="potassium hydroxide" id="ABBRID0EMCCK" xlink:type="simple">KOH</abbrev>. Clamp connections absent in all tissues.</p></tp:treatment-sec><tp:treatment-sec sec-type="ecology" id="SECID0EQCCK"><title>Ecology and distribution.</title><p>Solitary or scattered on ground with humus and debris under <tp:taxon-name><tp:taxon-name-part taxon-name-part-type="family">Fagaceae</tp:taxon-name-part></tp:taxon-name> trees, mixed with other broadleaf trees, alt. 200–400 m; June to September; currently only known from southern China.</p></tp:treatment-sec><tp:treatment-sec sec-type="material" id="SECID0E2CCK"><title>Additional specimens examined.</title><p>China, Hainan Province, Changjiang County, Bawangling National Forest Park, 7 July 2013, M. Zhang (ZhangM131).</p></tp:treatment-sec><tp:treatment-sec sec-type="notes" id="SECID0EADCK"><title>Notes.</title><p><italic><tp:taxon-name><tp:taxon-name-part taxon-name-part-type="genus" reg="Aureoboletus">Aureoboletus</tp:taxon-name-part> <tp:taxon-name-part taxon-name-part-type="species" reg="griseorufescens">griseorufescens</tp:taxon-name-part></tp:taxon-name></italic> is somewhat similar to the recently reported species <italic><tp:taxon-name><tp:taxon-name-part taxon-name-part-type="genus" reg="Aureoboletus">A.</tp:taxon-name-part> <tp:taxon-name-part taxon-name-part-type="species" reg="venustus">venustus</tp:taxon-name-part></tp:taxon-name></italic> from southern China; however, the latter taxon differs in having relatively larger (pileus up to 8 cm) and more viscous basidiomata, a reddish-orange pileus and broader basidiospores 7.5–10.5 × 5–6 μm (<xref ref-type="bibr" rid="B19">Li et al. 2016</xref>). In addition, <italic><tp:taxon-name><tp:taxon-name-part taxon-name-part-type="genus" reg="Aureoboletus">A.</tp:taxon-name-part> <tp:taxon-name-part taxon-name-part-type="species" reg="griseorufescens">griseorufescens</tp:taxon-name-part></tp:taxon-name></italic> formed a separate species level branch at the base of the phylogenetic tree (Fig. <xref ref-type="fig" rid="F1">1</xref>), indicating that it is in an independent phylogenetic position.</p><fig id="F6" position="float" orientation="portrait"><object-id xmlns:xlink="http://www.w3.org/1999/xlink" content-type="doi" xlink:type="simple">10.3897/mycokeys.61.47520.figure5</object-id><object-id xmlns:xlink="http://www.w3.org/1999/xlink" content-type="arpha" xlink:type="simple">47BDA2B8-C63D-566E-A5FB-46B5D2F15647</object-id><label>Figure 5.</label><caption><p><italic><tp:taxon-name><tp:taxon-name-part taxon-name-part-type="genus" reg="Aureoboletus">Aureoboletus</tp:taxon-name-part> <tp:taxon-name-part taxon-name-part-type="species" reg="griseorufescens">griseorufescens</tp:taxon-name-part></tp:taxon-name></italic>. <bold>A</bold> Basidia and pleurocystidia <bold>B</bold> Cheilocystidia and pleurocystidia <bold>C</bold> Basidiospores <bold>D</bold> Pileipellis <bold>E</bold> Stipitipellis. Scale bars: 10 µm (<bold>A–C</bold>); 20 µm (<bold>D, E</bold>).</p></caption><graphic xmlns:xlink="http://www.w3.org/1999/xlink" xlink:href="mycokeys-61-111-g005.jpg" position="float" orientation="portrait" xlink:type="simple" id="oo_365767.jpg"><uri content-type="original_file" xlink:type="simple">https://binary.pensoft.net/fig/365767</uri></graphic></fig></tp:treatment-sec><tp:treatment-sec><!--Section generated to contain objects referenced in tp:taxon-treatment.--><fig id="F3" position="float" orientation="portrait"><object-id xmlns:xlink="http://www.w3.org/1999/xlink" content-type="doi" xlink:type="simple">10.3897/mycokeys.61.47520.figure2</object-id><object-id xmlns:xlink="http://www.w3.org/1999/xlink" content-type="arpha" xlink:type="simple">A3F94A61-D5DD-552A-A16B-112A0E27296D</object-id><label>Figure 2.</label><caption><p>Basidiomata of six new species and one new combination of <italic><tp:taxon-name><tp:taxon-name-part taxon-name-part-type="genus" reg="Aureoboletus">Aureoboletus</tp:taxon-name-part></tp:taxon-name></italic> from China. <bold>A, B</bold><italic><tp:taxon-name><tp:taxon-name-part taxon-name-part-type="genus" reg="Aureoboletus">A.</tp:taxon-name-part> <tp:taxon-name-part taxon-name-part-type="species" reg="glutinosus">glutinosus</tp:taxon-name-part></tp:taxon-name></italic> (<bold>A</bold> GDGM44476 <bold>B</bold> GDGM44477, holotype) <bold>C</bold><italic><tp:taxon-name><tp:taxon-name-part taxon-name-part-type="genus" reg="Aureoboletus">A.</tp:taxon-name-part> <tp:taxon-name-part taxon-name-part-type="species" reg="griseorufescens">griseorufescens</tp:taxon-name-part></tp:taxon-name></italic> (GDGM28490, holotype) <bold>D, E</bold><italic><tp:taxon-name><tp:taxon-name-part taxon-name-part-type="genus" reg="Aureoboletus">A.</tp:taxon-name-part> <tp:taxon-name-part taxon-name-part-type="species" reg="miniatoaurantiacus">miniatoaurantiacus</tp:taxon-name-part></tp:taxon-name></italic> (<bold>D</bold> GDGM43439 <bold>E</bold> GDGM43282) <bold>F, G</bold><italic><tp:taxon-name><tp:taxon-name-part taxon-name-part-type="genus" reg="Aureoboletus">A.</tp:taxon-name-part> <tp:taxon-name-part taxon-name-part-type="species" reg="raphanaceus">raphanaceus</tp:taxon-name-part></tp:taxon-name></italic> (<bold>F</bold> GDGM45911, holotype <bold>G</bold> GDGM52890) <bold>H, I</bold><italic><tp:taxon-name><tp:taxon-name-part taxon-name-part-type="genus" reg="Aureoboletus">A.</tp:taxon-name-part> <tp:taxon-name-part taxon-name-part-type="species" reg="sinobadius">sinobadius</tp:taxon-name-part></tp:taxon-name></italic> (<bold>H</bold> GDGM44732 <bold>I</bold><named-content xmlns:xlink="http://www.w3.org/1999/xlink" content-type="dwc:institutional_code" xlink:type="simple">GDGM</named-content> 71932, holotype) <bold>J, K</bold><italic><tp:taxon-name><tp:taxon-name-part taxon-name-part-type="genus" reg="Aureoboletus">A.</tp:taxon-name-part> <tp:taxon-name-part taxon-name-part-type="species" reg="solus">solus</tp:taxon-name-part></tp:taxon-name></italic> (GDGM44759, holotype) <bold>L</bold><italic><tp:taxon-name><tp:taxon-name-part taxon-name-part-type="genus" reg="Aureoboletus">A.</tp:taxon-name-part> <tp:taxon-name-part taxon-name-part-type="species" reg="velutipes">velutipes</tp:taxon-name-part></tp:taxon-name></italic> (<bold>L</bold> GDGM44713, holotype). Scale bars: 2 cm.</p></caption><graphic xmlns:xlink="http://www.w3.org/1999/xlink" xlink:href="mycokeys-61-111-g002.jpg" position="float" orientation="portrait" xlink:type="simple" id="oo_365764.jpg"><uri content-type="original_file" xlink:type="simple">https://binary.pensoft.net/fig/365764</uri></graphic></fig><fig id="F4" position="float" orientation="portrait"><object-id xmlns:xlink="http://www.w3.org/1999/xlink" content-type="doi" xlink:type="simple">10.3897/mycokeys.61.47520.figure3</object-id><object-id xmlns:xlink="http://www.w3.org/1999/xlink" content-type="arpha" xlink:type="simple">F4F12315-CE02-5E1A-82DD-3DD1BB1AF6BA</object-id><label>Figure 3.</label><caption><p>Scanning electron micrograph of basidiospores of six new species and one new combination of <italic><tp:taxon-name><tp:taxon-name-part taxon-name-part-type="genus" reg="Aureoboletus">Aureoboletus</tp:taxon-name-part></tp:taxon-name></italic> from China. <bold>A</bold><italic><tp:taxon-name><tp:taxon-name-part taxon-name-part-type="genus" reg="Aureoboletus">A.</tp:taxon-name-part> <tp:taxon-name-part taxon-name-part-type="species" reg="glutinosus">glutinosus</tp:taxon-name-part></tp:taxon-name></italic> (GDGM44477, holotype) <bold>B</bold><italic><tp:taxon-name><tp:taxon-name-part taxon-name-part-type="genus" reg="Aureoboletus">A.</tp:taxon-name-part> <tp:taxon-name-part taxon-name-part-type="species" reg="griseorufescens">griseorufescens</tp:taxon-name-part></tp:taxon-name></italic> (GDGM28490, holotype) <bold>C, D</bold><italic><tp:taxon-name><tp:taxon-name-part taxon-name-part-type="genus" reg="Aureoboletus">A.</tp:taxon-name-part> <tp:taxon-name-part taxon-name-part-type="species" reg="miniatoaurantiacus">miniatoaurantiacus</tp:taxon-name-part></tp:taxon-name></italic> (<bold>C</bold> GDGM43439 <bold>D</bold> GDGM4855) <bold>E, F</bold><italic><tp:taxon-name><tp:taxon-name-part taxon-name-part-type="genus" reg="Aureoboletus">A.</tp:taxon-name-part> <tp:taxon-name-part taxon-name-part-type="species" reg="raphanaceus">raphanaceus</tp:taxon-name-part></tp:taxon-name></italic> (GDGM45911, holotype) <bold>G</bold><italic><tp:taxon-name><tp:taxon-name-part taxon-name-part-type="genus" reg="Aureoboletus">A.</tp:taxon-name-part> <tp:taxon-name-part taxon-name-part-type="species" reg="sinobadius">sinobadius</tp:taxon-name-part></tp:taxon-name></italic> (GDGM71932, holotype) <bold>H</bold><italic><tp:taxon-name><tp:taxon-name-part taxon-name-part-type="genus" reg="Aureoboletus">A.</tp:taxon-name-part> <tp:taxon-name-part taxon-name-part-type="species" reg="solus">solus</tp:taxon-name-part></tp:taxon-name></italic> (GDGM44759, holotype) <bold>I</bold><italic><tp:taxon-name><tp:taxon-name-part taxon-name-part-type="genus" reg="Aureoboletus">A.</tp:taxon-name-part> <tp:taxon-name-part taxon-name-part-type="species" reg="velutipes">velutipes</tp:taxon-name-part></tp:taxon-name></italic> (GDGM44713, holotype). Scale bars: 5 µm.</p></caption><graphic xmlns:xlink="http://www.w3.org/1999/xlink" xlink:href="mycokeys-61-111-g003.jpg" position="float" orientation="portrait" xlink:type="simple" id="oo_365765.jpg"><uri content-type="original_file" xlink:type="simple">https://binary.pensoft.net/fig/365765</uri></graphic></fig><fig id="F1" position="float" orientation="portrait"><object-id xmlns:xlink="http://www.w3.org/1999/xlink" content-type="doi" xlink:type="simple">10.3897/mycokeys.61.47520.figure1</object-id><object-id xmlns:xlink="http://www.w3.org/1999/xlink" content-type="arpha" xlink:type="simple">2DDD4E0C-8B78-57A5-93D4-D00BC56DDB89</object-id><label>Figure 1.</label><caption><p>Maximum likelihood tree from a RAXML search using the GTRGAMMA model, illustrating the phylogeny of <italic><tp:taxon-name><tp:taxon-name-part taxon-name-part-type="genus" reg="Aureoboletus">Aureoboletus</tp:taxon-name-part></tp:taxon-name></italic> and related taxa in <tp:taxon-name><tp:taxon-name-part taxon-name-part-type="order">Boletales</tp:taxon-name-part></tp:taxon-name>, based on a multilocus (nrLSU, <italic><abbrev xmlns:xlink="http://www.w3.org/1999/xlink" xlink:title="elongation factor 1-alpha" id="ABBRID0EU3AK" xlink:type="simple">tef1-a</abbrev></italic>, <italic><abbrev xmlns:xlink="http://www.w3.org/1999/xlink" xlink:title="largest subunit of RNA polymerase II" id="ABBRID0EZ3AK" xlink:type="simple">rpb1</abbrev></italic> and <italic><abbrev xmlns:xlink="http://www.w3.org/1999/xlink" xlink:title="second largest subunit of RNA polymerase II" id="ABBRID0E53AK" xlink:type="simple">rpb2</abbrev></italic>) dataset. <italic><tp:taxon-name><tp:taxon-name-part taxon-name-part-type="genus" reg="Phylloporus">Phylloporus</tp:taxon-name-part> <tp:taxon-name-part taxon-name-part-type="species" reg="imbricatus">imbricatus</tp:taxon-name-part></tp:taxon-name></italic> N.K. Zeng, Zhu L. Yang &amp; L.P. Tang and <italic><tp:taxon-name><tp:taxon-name-part taxon-name-part-type="genus" reg="Xerocomus">Xerocomus</tp:taxon-name-part> <tp:taxon-name-part taxon-name-part-type="species" reg="subtomentosus">subtomentosus</tp:taxon-name-part></tp:taxon-name></italic> (L.) Quél. are chosen as outgroups. The lineages with new species and new combination are bold in the tree. Branches are labelled with maximum likelihood bootstrap higher than 70% and Bayesian posterior probabilities more than 0.95.</p></caption><graphic xmlns:xlink="http://www.w3.org/1999/xlink" xlink:href="mycokeys-61-111-g001.jpg" position="float" orientation="portrait" xlink:type="simple" id="oo_365763.jpg"><uri content-type="original_file" xlink:type="simple">https://binary.pensoft.net/fig/365763</uri></graphic></fig></tp:treatment-sec><ref-list><ref id="B19"><mixed-citation xmlns:xlink="http://www.w3.org/1999/xlink" xlink:type="simple"><person-group><name name-style="western"><surname>Li</surname><given-names>F</given-names></name><name name-style="western"><surname>Zhao</surname><given-names>K</given-names></name><name name-style="western"><surname>Deng</surname><given-names>QL</given-names></name><name name-style="western"><surname>Zhang</surname><given-names>M</given-names></name><name name-style="western"><surname>Staehelin</surname><given-names>C</given-names></name><name name-style="western"><surname>Chen</surname><given-names>XX</given-names></name><name name-style="western"><surname>Chen</surname><given-names>HY</given-names></name><name name-style="western"><surname>Wang</surname><given-names>GS</given-names></name><name name-style="western"><surname>Li</surname><given-names>BS</given-names></name></person-group> (<year>2016</year>) <article-title>Three new species of <tp:taxon-name><tp:taxon-name-part taxon-name-part-type="family">Boletaceae</tp:taxon-name-part></tp:taxon-name> from the Heishiding Nature Reserve in Guangdong Province, China.</article-title><source>Mycological Progress</source><volume>15</volume>: <fpage>1269</fpage>–<lpage>1283</lpage>. <ext-link xlink:type="simple" ext-link-type="doi" xlink:href="10.1007/s11557-016-1233-5">https://doi.org/10.1007/s11557-016-1233-5</ext-link></mixed-citation></ref></ref-list></tp:taxon-treatment>
