# Supplementary material for: Phylogenetic overview of Aureoboletus (Boletaceae, Boletales), with descriptions of six new species from China
Source: MycoKeys. 2019 Dec 17;61:111–45. doi: 10.3897/mycokeys.61.47520 (PMC6930312; doi:10.3897/mycokeys.61.47520)
Supplement: XML Treatment for Aureoboletus raphanaceus [file mycokeys.61.47520-treatment4.xml]

<!DOCTYPE tp:taxon-treatment
  PUBLIC "-//TaxonX//DTD Taxonomic Treatment Publishing DTD v0 20100105//EN" "tax-treatment-NSO.dtd">
<tp:taxon-treatment xmlns:tp="http://www.plazi.org/taxpub"><tp:treatment-meta><kwd-group><label>Taxon classification</label><kwd><named-content xmlns:xlink="http://www.w3.org/1999/xlink" content-type="kingdom">Fungi</named-content></kwd><kwd><named-content xmlns:xlink="http://www.w3.org/1999/xlink" content-type="order">Boletales</named-content></kwd><kwd><named-content xmlns:xlink="http://www.w3.org/1999/xlink" content-type="family">Boletaceae</named-content></kwd></kwd-group><mixed-citation publication-type="journal"><person-group><name><surname>Zhang</surname><given-names>Ming</given-names></name><name><surname>Li</surname><given-names>Tai-Hui</given-names></name><name><surname>Wang</surname><given-names>Chao-Qun</given-names></name><name><surname>Zeng</surname><given-names>Nian-Kai</given-names></name><name><surname>Deng</surname><given-names>Wang-Qiu</given-names></name></person-group><article-title>Phylogenetic overview of <italic><tp:taxon-name><tp:taxon-name-part taxon-name-part-type="genus" reg="Aureoboletus">Aureoboletus</tp:taxon-name-part></tp:taxon-name></italic> (<tp:taxon-name><tp:taxon-name-part taxon-name-part-type="family">Boletaceae</tp:taxon-name-part></tp:taxon-name>, <tp:taxon-name><tp:taxon-name-part taxon-name-part-type="order">Boletales</tp:taxon-name-part></tp:taxon-name>), with descriptions of six new species from China</article-title><source>MycoKeys</source><day>17</day><month>12</month><year>2019</year><volume>61</volume><fpage>111</fpage><lpage>145</lpage><pub-id pub-id-type="doi">10.3897/mycokeys.61.47520</pub-id></mixed-citation></tp:treatment-meta><tp:nomenclature><tp:taxon-name><object-id xmlns:xlink="http://www.w3.org/1999/xlink" content-type="arpha" xlink:type="simple">D9AAE876-F609-5B0B-874E-9DE9A689B919</object-id><tp:taxon-name-part taxon-name-part-type="genus" reg="Aureoboletus">Aureoboletus</tp:taxon-name-part> <tp:taxon-name-part taxon-name-part-type="species" reg="raphanaceus">raphanaceus</tp:taxon-name-part>
            <object-id xmlns:xlink="http://www.w3.org/1999/xlink" content-type="mycobank" xlink:type="simple">827106</object-id></tp:taxon-name><tp:taxon-authority>Ming Zhang &amp; T.H. Li</tp:taxon-authority><tp:taxon-status xmlns:xlink="http://www.w3.org/1999/xlink" xlink:type="simple">sp. nov.</tp:taxon-status><xref ref-type="fig" rid="F3">Figs 2F, G</xref><xref ref-type="fig" rid="F4">, 3E, F</xref><xref ref-type="fig" rid="F7">, 6A–E</xref></tp:nomenclature><tp:treatment-sec sec-type="diagnosis" id="SECID0EJHCK"><title>Diagnosis.</title><p>This species can be easily distinguished from other <italic><tp:taxon-name><tp:taxon-name-part taxon-name-part-type="genus" reg="Aureoboletus">Aureoboletus</tp:taxon-name-part></tp:taxon-name></italic> taxa by its dry and yellowish-white to pinkish-white pileus covered with fibrillose to tomentose squamules, radish smell and ovoid basidiospores 7.5–9 × 5–6 μm.</p></tp:treatment-sec><tp:treatment-sec sec-type="etymology" id="SECID0EWHCK"><title>Etymology.</title><p>“<italic>raphanaceus</italic>” refers to the radish smell of the new species.</p></tp:treatment-sec><tp:treatment-sec sec-type="material" id="SECID0EGICK"><title>Type.</title><p>China, Jiangxi Province, Chongyi Town, Yangling National Forest Park, on soil under the broadleaf forest dominated by <tp:taxon-name><tp:taxon-name-part taxon-name-part-type="family">Fagaceae</tp:taxon-name-part></tp:taxon-name> trees, at <named-content xmlns:xlink="http://www.w3.org/1999/xlink" content-type="dwc:verbatimCoordinates" xlink:type="simple"><named-content content-type="geo-json" specific-use="{&#34;type&#34;:&#34;Point&#34;,&#34;coordinates&#34;:[114.316667,25.466667]}" id="NCID0EUICK" xlink:type="simple">25°28'N, 114°19'E</named-content></named-content>, alt. 300 m, 1 September 2016, H. Huang (holotype: GDGM45911).</p></tp:treatment-sec><tp:treatment-sec sec-type="description" id="SECID0EZICK"><title>Description.</title><p>Basidiomata small to medium-sized. Pileus 3–8 cm wide, hemispheric when young, becoming convex to nearly plane in age, fleshy, dry or slightly viscid when wet, covered with greenish-grey, yellowish-grey to brownish-grey (1D2–10D2) fibrillose to tomentose squamules on yellowish-white (1A2–4A2) to pinkish-white background, slightly wrinkled at disc; margin thin, slightly incurved at first, then extending. Context 8–12 mm thick at centre, firm and tough in youth, becoming soft, white, more or less pinkish, brownish-orange (5C4–7C4), greyish-red (8C4–10C4) to light brown (5D4–7D4) beneath the pileipellis, unchanging or slightly changing blue near the hymenophore when exposed. Tubes 4–7 mm deep, greyish-yellow (1B5–3B5), light yellow (1A5–3A5) to yellow (2A7–3A7), unchanging when bruised. Pores small, 0.5–1 per mm, circular to angular, somewhat relatively larger and shallowly depressed around the stipe at maturity; pore-surface concolorous with tubes, unchanging when hurt. Stipe 20–40 × 8–15 mm, central, cylindrical or clavate, equal to slightly enlarged downwards, dry, concolorous with pileus, longitudinally streaked and faintly pruinose or tomentose, with a very pale flush of pastel red (8A5–10A5) zone at apex. Stipe context white to yellowish-white, slightly changing pale yellow (2A3–4A3) when exposed, especially in the lower part. Basal mycelium white. Odour as radish. Taste mild.</p><p>Basidiospores [80/3/3] (7–)7.5–9(–10) × 5–6 μm, Q= (1.27–)1.45–1.6(–1.7), Q<sub>m</sub> = 1.51 ± 0.08, ovoid and inequilateral in side view, ovoid in ventral view, smooth, yellowish to pale brown in 5% <abbrev xmlns:xlink="http://www.w3.org/1999/xlink" xlink:title="potassium hydroxide" id="ABBRID0ECJCK" xlink:type="simple">KOH</abbrev> and yellowish-brown in Melzer’s reagent, thin-walled. Basidia 20–30 × 8–11 μm, clavate, 4-spored, rarely 1-, 2-, 3-spored, yellowish-white to hyaline in 5% <abbrev xmlns:xlink="http://www.w3.org/1999/xlink" xlink:title="potassium hydroxide" id="ABBRID0EGJCK" xlink:type="simple">KOH</abbrev>, without basal clamps, sterigmata 2–3.5 µm long. Pleurocystidia 30–60 × 8–13 μm, fusiform, thin-walled, usually containing golden-yellow contents at first, gradually changing yellowish-white to hyaline in 5% <abbrev xmlns:xlink="http://www.w3.org/1999/xlink" xlink:title="potassium hydroxide" id="ABBRID0EKJCK" xlink:type="simple">KOH</abbrev>. Cheilocystidia infrequent, similar to pleurocystidia in shape and size. Hymenophoral trama composed of subparallel hyphae 5–23 μm broad, yellowish-white to hyaline in 5% <abbrev xmlns:xlink="http://www.w3.org/1999/xlink" xlink:title="potassium hydroxide" id="ABBRID0EOJCK" xlink:type="simple">KOH</abbrev>. Pileipellis an ixotrichodermium to trichodermium of erect hyphae 4–12 μm in diameter, usually covered with yellow to brownish-yellow pigment slightly dissolving in 5% <abbrev xmlns:xlink="http://www.w3.org/1999/xlink" xlink:title="potassium hydroxide" id="ABBRID0ESJCK" xlink:type="simple">KOH</abbrev>, branched, yellowish-white to hyaline in 5% <abbrev xmlns:xlink="http://www.w3.org/1999/xlink" xlink:title="potassium hydroxide" id="ABBRID0EWJCK" xlink:type="simple">KOH</abbrev>, dextrinoid in Melzer’s reagent; terminal cells cylindrical, clavate or nearly fusoid. Stipitipellis a layer of suberect branching hyphae 4–15 μm in diameter, hyaline in 5% <abbrev xmlns:xlink="http://www.w3.org/1999/xlink" xlink:title="potassium hydroxide" id="ABBRID0E1JCK" xlink:type="simple">KOH</abbrev>. Caulocystidia 30–60 × 8–12 μm, numerous, in clusters, fusiform to lageniform and usually contain yellow to yellowish-brown substance in an early stage in 5% <abbrev xmlns:xlink="http://www.w3.org/1999/xlink" xlink:title="potassium hydroxide" id="ABBRID0E5JCK" xlink:type="simple">KOH</abbrev>. Clamp connections absent in all tissues.</p></tp:treatment-sec><tp:treatment-sec sec-type="ecology" id="SECID0ECKCK"><title>Ecology and distribution.</title><p>Solitary or scattered on ground with humus and debris under <tp:taxon-name><tp:taxon-name-part taxon-name-part-type="family">Fagaceae</tp:taxon-name-part></tp:taxon-name> trees mixed with other broadleaf trees, alt. 300–1300 m; June to September; Currently known from Jiangxi and Hunan Province.</p></tp:treatment-sec><tp:treatment-sec sec-type="material" id="SECID0ENKCK"><title>Additional specimens examined.</title><p>China, Jiangxi Province, Chongyi County, Yangling National Forest Park, alt. 550 m, 1 September 2016, M. Zhang (GDGM52908); Same locality and date B. Song (GDGM53127), M. Zhang (GDGM52266 and GDGM50266), H Huang (GDGM52890); Hunan Province, Guidong Town, Bamianshan National Nature Reserve, alt. 1250 m, 18 June 2016, Z.P. Song (GDGM52543 and GDGM46333).</p></tp:treatment-sec><tp:treatment-sec sec-type="notes" id="SECID0ESKCK"><title>Notes.</title><p>The yellowish-white basidioma colour makes it easy to distinguish <italic><tp:taxon-name><tp:taxon-name-part taxon-name-part-type="genus" reg="Aureoboletus">A.</tp:taxon-name-part> <tp:taxon-name-part taxon-name-part-type="species" reg="raphanaceus">raphanaceus</tp:taxon-name-part></tp:taxon-name></italic> from the other species. <italic><tp:taxon-name><tp:taxon-name-part taxon-name-part-type="genus" reg="Boletus">Boletus</tp:taxon-name-part> <tp:taxon-name-part taxon-name-part-type="species" reg="orientialbus">orientialbus</tp:taxon-name-part></tp:taxon-name></italic> N.K. Zeng &amp; Zhu L. Yang recently described from China is somewhat similar to <italic><tp:taxon-name><tp:taxon-name-part taxon-name-part-type="genus" reg="Aureoboletus">A.</tp:taxon-name-part> <tp:taxon-name-part taxon-name-part-type="species" reg="raphanaceus">raphanaceus</tp:taxon-name-part></tp:taxon-name></italic> in colour; however, <italic><tp:taxon-name><tp:taxon-name-part taxon-name-part-type="genus" reg="Boletellus">B.</tp:taxon-name-part> <tp:taxon-name-part taxon-name-part-type="species" reg="orientialbus">orientialbus</tp:taxon-name-part></tp:taxon-name></italic> differs in having more robust basidiomata, smooth pileus, reticulate stipe and smaller basidiospores 7–10 × 4.5– 5 μm (<xref ref-type="bibr" rid="B52">Zeng et al. 2013</xref>).</p><fig id="F7" position="float" orientation="portrait"><object-id xmlns:xlink="http://www.w3.org/1999/xlink" content-type="doi" xlink:type="simple">10.3897/mycokeys.61.47520.figure6</object-id><object-id xmlns:xlink="http://www.w3.org/1999/xlink" content-type="arpha" xlink:type="simple">C6CCF3FD-4E6E-5E4C-84D1-42507301822C</object-id><label>Figure 6.</label><caption><p><italic><tp:taxon-name><tp:taxon-name-part taxon-name-part-type="genus" reg="Aureoboletus">Aureoboletus</tp:taxon-name-part> <tp:taxon-name-part taxon-name-part-type="species" reg="raphanaceus">raphanaceus</tp:taxon-name-part></tp:taxon-name></italic>. <bold>A</bold> Basidiospores <bold>B</bold> Basidia and pleurocystidia <bold>C</bold> pleurocystidia <bold>D</bold> Pileipellis <bold>E</bold> Stipitipellis. Scale bars: 10 µm (<bold>A–C</bold>), 20 µm (<bold>D, E</bold>).</p></caption><graphic xmlns:xlink="http://www.w3.org/1999/xlink" xlink:href="mycokeys-61-111-g006.jpg" position="float" orientation="portrait" xlink:type="simple" id="oo_365768.jpg"><uri content-type="original_file" xlink:type="simple">https://binary.pensoft.net/fig/365768</uri></graphic></fig></tp:treatment-sec><tp:treatment-sec><!--Section generated to contain objects referenced in tp:taxon-treatment.--><fig id="F3" position="float" orientation="portrait"><object-id xmlns:xlink="http://www.w3.org/1999/xlink" content-type="doi" xlink:type="simple">10.3897/mycokeys.61.47520.figure2</object-id><object-id xmlns:xlink="http://www.w3.org/1999/xlink" content-type="arpha" xlink:type="simple">A3F94A61-D5DD-552A-A16B-112A0E27296D</object-id><label>Figure 2.</label><caption><p>Basidiomata of six new species and one new combination of <italic><tp:taxon-name><tp:taxon-name-part taxon-name-part-type="genus" reg="Aureoboletus">Aureoboletus</tp:taxon-name-part></tp:taxon-name></italic> from China. <bold>A, B</bold><italic><tp:taxon-name><tp:taxon-name-part taxon-name-part-type="genus" reg="Aureoboletus">A.</tp:taxon-name-part> <tp:taxon-name-part taxon-name-part-type="species" reg="glutinosus">glutinosus</tp:taxon-name-part></tp:taxon-name></italic> (<bold>A</bold> GDGM44476 <bold>B</bold> GDGM44477, holotype) <bold>C</bold><italic><tp:taxon-name><tp:taxon-name-part taxon-name-part-type="genus" reg="Aureoboletus">A.</tp:taxon-name-part> <tp:taxon-name-part taxon-name-part-type="species" reg="griseorufescens">griseorufescens</tp:taxon-name-part></tp:taxon-name></italic> (GDGM28490, holotype) <bold>D, E</bold><italic><tp:taxon-name><tp:taxon-name-part taxon-name-part-type="genus" reg="Aureoboletus">A.</tp:taxon-name-part> <tp:taxon-name-part taxon-name-part-type="species" reg="miniatoaurantiacus">miniatoaurantiacus</tp:taxon-name-part></tp:taxon-name></italic> (<bold>D</bold> GDGM43439 <bold>E</bold> GDGM43282) <bold>F, G</bold><italic><tp:taxon-name><tp:taxon-name-part taxon-name-part-type="genus" reg="Aureoboletus">A.</tp:taxon-name-part> <tp:taxon-name-part taxon-name-part-type="species" reg="raphanaceus">raphanaceus</tp:taxon-name-part></tp:taxon-name></italic> (<bold>F</bold> GDGM45911, holotype <bold>G</bold> GDGM52890) <bold>H, I</bold><italic><tp:taxon-name><tp:taxon-name-part taxon-name-part-type="genus" reg="Aureoboletus">A.</tp:taxon-name-part> <tp:taxon-name-part taxon-name-part-type="species" reg="sinobadius">sinobadius</tp:taxon-name-part></tp:taxon-name></italic> (<bold>H</bold> GDGM44732 <bold>I</bold><named-content xmlns:xlink="http://www.w3.org/1999/xlink" content-type="dwc:institutional_code" xlink:type="simple">GDGM</named-content> 71932, holotype) <bold>J, K</bold><italic><tp:taxon-name><tp:taxon-name-part taxon-name-part-type="genus" reg="Aureoboletus">A.</tp:taxon-name-part> <tp:taxon-name-part taxon-name-part-type="species" reg="solus">solus</tp:taxon-name-part></tp:taxon-name></italic> (GDGM44759, holotype) <bold>L</bold><italic><tp:taxon-name><tp:taxon-name-part taxon-name-part-type="genus" reg="Aureoboletus">A.</tp:taxon-name-part> <tp:taxon-name-part taxon-name-part-type="species" reg="velutipes">velutipes</tp:taxon-name-part></tp:taxon-name></italic> (<bold>L</bold> GDGM44713, holotype). Scale bars: 2 cm.</p></caption><graphic xmlns:xlink="http://www.w3.org/1999/xlink" xlink:href="mycokeys-61-111-g002.jpg" position="float" orientation="portrait" xlink:type="simple" id="oo_365764.jpg"><uri content-type="original_file" xlink:type="simple">https://binary.pensoft.net/fig/365764</uri></graphic></fig><fig id="F4" position="float" orientation="portrait"><object-id xmlns:xlink="http://www.w3.org/1999/xlink" content-type="doi" xlink:type="simple">10.3897/mycokeys.61.47520.figure3</object-id><object-id xmlns:xlink="http://www.w3.org/1999/xlink" content-type="arpha" xlink:type="simple">F4F12315-CE02-5E1A-82DD-3DD1BB1AF6BA</object-id><label>Figure 3.</label><caption><p>Scanning electron micrograph of basidiospores of six new species and one new combination of <italic><tp:taxon-name><tp:taxon-name-part taxon-name-part-type="genus" reg="Aureoboletus">Aureoboletus</tp:taxon-name-part></tp:taxon-name></italic> from China. <bold>A</bold><italic><tp:taxon-name><tp:taxon-name-part taxon-name-part-type="genus" reg="Aureoboletus">A.</tp:taxon-name-part> <tp:taxon-name-part taxon-name-part-type="species" reg="glutinosus">glutinosus</tp:taxon-name-part></tp:taxon-name></italic> (GDGM44477, holotype) <bold>B</bold><italic><tp:taxon-name><tp:taxon-name-part taxon-name-part-type="genus" reg="Aureoboletus">A.</tp:taxon-name-part> <tp:taxon-name-part taxon-name-part-type="species" reg="griseorufescens">griseorufescens</tp:taxon-name-part></tp:taxon-name></italic> (GDGM28490, holotype) <bold>C, D</bold><italic><tp:taxon-name><tp:taxon-name-part taxon-name-part-type="genus" reg="Aureoboletus">A.</tp:taxon-name-part> <tp:taxon-name-part taxon-name-part-type="species" reg="miniatoaurantiacus">miniatoaurantiacus</tp:taxon-name-part></tp:taxon-name></italic> (<bold>C</bold> GDGM43439 <bold>D</bold> GDGM4855) <bold>E, F</bold><italic><tp:taxon-name><tp:taxon-name-part taxon-name-part-type="genus" reg="Aureoboletus">A.</tp:taxon-name-part> <tp:taxon-name-part taxon-name-part-type="species" reg="raphanaceus">raphanaceus</tp:taxon-name-part></tp:taxon-name></italic> (GDGM45911, holotype) <bold>G</bold><italic><tp:taxon-name><tp:taxon-name-part taxon-name-part-type="genus" reg="Aureoboletus">A.</tp:taxon-name-part> <tp:taxon-name-part taxon-name-part-type="species" reg="sinobadius">sinobadius</tp:taxon-name-part></tp:taxon-name></italic> (GDGM71932, holotype) <bold>H</bold><italic><tp:taxon-name><tp:taxon-name-part taxon-name-part-type="genus" reg="Aureoboletus">A.</tp:taxon-name-part> <tp:taxon-name-part taxon-name-part-type="species" reg="solus">solus</tp:taxon-name-part></tp:taxon-name></italic> (GDGM44759, holotype) <bold>I</bold><italic><tp:taxon-name><tp:taxon-name-part taxon-name-part-type="genus" reg="Aureoboletus">A.</tp:taxon-name-part> <tp:taxon-name-part taxon-name-part-type="species" reg="velutipes">velutipes</tp:taxon-name-part></tp:taxon-name></italic> (GDGM44713, holotype). Scale bars: 5 µm.</p></caption><graphic xmlns:xlink="http://www.w3.org/1999/xlink" xlink:href="mycokeys-61-111-g003.jpg" position="float" orientation="portrait" xlink:type="simple" id="oo_365765.jpg"><uri content-type="original_file" xlink:type="simple">https://binary.pensoft.net/fig/365765</uri></graphic></fig></tp:treatment-sec><ref-list><ref id="B52"><mixed-citation xmlns:xlink="http://www.w3.org/1999/xlink" xlink:type="simple"><person-group><name name-style="western"><surname>Zeng</surname><given-names>NK</given-names></name><name name-style="western"><surname>Liang</surname><given-names>ZQ</given-names></name><name name-style="western"><surname>Yang</surname><given-names>ZL</given-names></name></person-group> (<year>2013</year>) <article-title><italic><tp:taxon-name><tp:taxon-name-part taxon-name-part-type="genus">Boletus</tp:taxon-name-part> <tp:taxon-name-part taxon-name-part-type="species">orientialbus</tp:taxon-name-part></tp:taxon-name></italic>, a new species with white basidioma from subtropical China.</article-title><source>Mycoscience</source><volume>55</volume>: <fpage>159</fpage>–<lpage>163</lpage>. <ext-link xlink:type="simple" ext-link-type="doi" xlink:href="10.1016/j.myc.2013.07.004">https://doi.org/10.1016/j.myc.2013.07.004</ext-link></mixed-citation></ref></ref-list></tp:taxon-treatment>
