# Supplementary material for: Phylogenetic overview of Aureoboletus (Boletaceae, Boletales), with descriptions of six new species from China
Source: MycoKeys. 2019 Dec 17;61:111–45. doi: 10.3897/mycokeys.61.47520 (PMC6930312; doi:10.3897/mycokeys.61.47520)
Supplement: XML Treatment for Aureoboletus sinobadius [file mycokeys.61.47520-treatment5.xml]

<!DOCTYPE tp:taxon-treatment
  PUBLIC "-//TaxonX//DTD Taxonomic Treatment Publishing DTD v0 20100105//EN" "tax-treatment-NSO.dtd">
<tp:taxon-treatment xmlns:tp="http://www.plazi.org/taxpub"><tp:treatment-meta><kwd-group><label>Taxon classification</label><kwd><named-content xmlns:xlink="http://www.w3.org/1999/xlink" content-type="kingdom">Fungi</named-content></kwd><kwd><named-content xmlns:xlink="http://www.w3.org/1999/xlink" content-type="order">Boletales</named-content></kwd><kwd><named-content xmlns:xlink="http://www.w3.org/1999/xlink" content-type="family">Boletaceae</named-content></kwd></kwd-group><mixed-citation publication-type="journal"><person-group><name><surname>Zhang</surname><given-names>Ming</given-names></name><name><surname>Li</surname><given-names>Tai-Hui</given-names></name><name><surname>Wang</surname><given-names>Chao-Qun</given-names></name><name><surname>Zeng</surname><given-names>Nian-Kai</given-names></name><name><surname>Deng</surname><given-names>Wang-Qiu</given-names></name></person-group><article-title>Phylogenetic overview of <italic><tp:taxon-name><tp:taxon-name-part taxon-name-part-type="genus" reg="Aureoboletus">Aureoboletus</tp:taxon-name-part></tp:taxon-name></italic> (<tp:taxon-name><tp:taxon-name-part taxon-name-part-type="family">Boletaceae</tp:taxon-name-part></tp:taxon-name>, <tp:taxon-name><tp:taxon-name-part taxon-name-part-type="order">Boletales</tp:taxon-name-part></tp:taxon-name>), with descriptions of six new species from China</article-title><source>MycoKeys</source><day>17</day><month>12</month><year>2019</year><volume>61</volume><fpage>111</fpage><lpage>145</lpage><pub-id pub-id-type="doi">10.3897/mycokeys.61.47520</pub-id></mixed-citation></tp:treatment-meta><tp:nomenclature><tp:taxon-name><object-id xmlns:xlink="http://www.w3.org/1999/xlink" content-type="arpha" xlink:type="simple">F6262386-5D2A-536B-941A-B0B53283B1A0</object-id><tp:taxon-name-part taxon-name-part-type="genus" reg="Aureoboletus">Aureoboletus</tp:taxon-name-part> <tp:taxon-name-part taxon-name-part-type="species" reg="sinobadius">sinobadius</tp:taxon-name-part>
              <object-id xmlns:xlink="http://www.w3.org/1999/xlink" content-type="mycobank" xlink:type="simple">827101</object-id></tp:taxon-name><tp:taxon-authority>Ming Zhang &amp; T.H. Li</tp:taxon-authority><tp:taxon-status xmlns:xlink="http://www.w3.org/1999/xlink" xlink:type="simple">sp. nov.</tp:taxon-status><xref ref-type="fig" rid="F3">Figs 2H, I</xref><xref ref-type="fig" rid="F4">, 3G</xref><xref ref-type="fig" rid="F8">, 7A–F</xref></tp:nomenclature><tp:treatment-sec sec-type="diagnosis" id="SECID0ECPCK"><title>Diagnosis.</title><p>This species is distinguished from other <italic><tp:taxon-name><tp:taxon-name-part taxon-name-part-type="genus" reg="Aureoboletus">Aureoboletus</tp:taxon-name-part></tp:taxon-name></italic> species by its pastel red to reddish-brown pileus, light yellow hymenophore unchanging when bruised, salty taste and two different shapes of basidiospores.</p></tp:treatment-sec><tp:treatment-sec sec-type="etymology" id="SECID0EPPCK"><title>Etymology.</title><p>“<italic>sino</italic>-” refers China, the holotype’s location of the species; “<italic>badius</italic>” means the brownish-red or chestnut pileus colour.</p></tp:treatment-sec><tp:treatment-sec sec-type="material" id="SECID0EZPCK"><title>Type.</title><p>China, Guangdong Province, Guangzhou City, Baiyun Mountain Scenic Area, on soil and usually growing amongst moss under broadleaf forest, dominated by <tp:taxon-name><tp:taxon-name-part taxon-name-part-type="family">Fagaceae</tp:taxon-name-part></tp:taxon-name> trees, alt. 280 m, 18 May 2018, M. Zhang (holotype: GDGM71932).</p></tp:treatment-sec><tp:treatment-sec sec-type="description" id="SECID0EEQCK"><title>Description.</title><p>Basidiomata medium to large-sized. Pileus 5–10 cm wide, hemispheric when young, becoming convex to nearly plane in age, fleshy, viscid, especially when young and wet, glabrous to minutely velvet-subtomentose, slightly wrinkled, usually violet brown (10E5–8 to 12E5–8) when young, gradually fading to pastel red (8A5–10A5), brownish-red (9C7–10C7), reddish-brown to brownish-violet (9D6–11D6, 9D7–11D7) at maturity, with a thin and slightly incurved margin. Context 7–10 mm thick at centre, firm and tough in youth and later soft, white to yellowish-white, and more or less greyish-red (9C4–10C4) beneath the pileipellis, slightly changing to greyish-red (9C4–10D5) when exposed. Tubes 8–15 mm deep, light yellow to greenish-yellow (2A5, 2B5), unchanging when bruised. Pores small, 1–1.5 per mm, circular to angular, somewhat relatively larger and shallowly depressed around the stipe at maturity, unchanging when bruised; pore-surface concolorous with tubes. Stipe 40–80 × 5–9 mm, central, cylindrical or clavate, equal to slightly enlarged downwards, smooth, viscid when wet, pastel red (8A5–10A5), with a very pale flush of pale orange (5A3–6A3) fibrous stripe. Stipe context white to yellowish-white, slightly changing to greyish-red (9C4–10D5) when bruised. Basal mycelium white. Odour mild. Taste salty.</p><p>Basidiospores [150/8/5] 10–13(–14) × (4–) 4.5–5 (–5.5) μm, average 11.5–12.5 × 4.5–5, Q = (–2) 2.3–2.67 (–2.88), Q<sub>m</sub> = 2.44 ± 0.22, subfusiform and inequilateral in side view with an obtuse apex, oblong to ovoid in ventral view, smooth, yellowish to yellowish-brown in 5% <abbrev xmlns:xlink="http://www.w3.org/1999/xlink" xlink:title="potassium hydroxide" id="ABBRID0ENQCK" xlink:type="simple">KOH</abbrev>, yellow brown to dark brown in Melzer’s reagent, occasionally two different shapes in some specimens. Basidia 22–33 × 8–11 μm, clavate, predominantly 4-spored, partially 2-spored, with sterigmata 2–4 µm long, yellowish-white to hyaline in 5% <abbrev xmlns:xlink="http://www.w3.org/1999/xlink" xlink:title="potassium hydroxide" id="ABBRID0ERQCK" xlink:type="simple">KOH</abbrev>, without basal clamp. Pleurocystidia 27–50 × 7–13 μm, fusiform, thin-walled, usually containing golden-yellow contents at first, gradually changing from yellowish-white to hyaline in 5% <abbrev xmlns:xlink="http://www.w3.org/1999/xlink" xlink:title="potassium hydroxide" id="ABBRID0EVQCK" xlink:type="simple">KOH</abbrev>. Cheilocystidia frequent, 23–48 × 9–15 μm, clavate to subfusiform, thin-walled, containing golden-yellow contents at first, gradually changing yellowish-white to hyaline in 5% <abbrev xmlns:xlink="http://www.w3.org/1999/xlink" xlink:title="potassium hydroxide" id="ABBRID0EZQCK" xlink:type="simple">KOH</abbrev>. Hymenophoral trama composed of subparallel hyphae 4–10 μm broad, yellowish-white to hyaline in 5% <abbrev xmlns:xlink="http://www.w3.org/1999/xlink" xlink:title="potassium hydroxide" id="ABBRID0E4QCK" xlink:type="simple">KOH</abbrev>. Pileipellis an ixotrichodermium of erect and branched hyphae 6–12 μm in diameter, yellowish-white to hyaline in 5% <abbrev xmlns:xlink="http://www.w3.org/1999/xlink" xlink:title="potassium hydroxide" id="ABBRID0EBRCK" xlink:type="simple">KOH</abbrev>, dextrinoid in Melzer’s reagent; terminal cells 35–60 × 5–10 μm, cylindrical, clavate or nearly fusoid. Stipitipellis a layer of repent to suberect branched hyphae 3–10 μm in diam., hyaline in 5% <abbrev xmlns:xlink="http://www.w3.org/1999/xlink" xlink:title="potassium hydroxide" id="ABBRID0EFRCK" xlink:type="simple">KOH</abbrev>. Caulocystidia 30–45 × 9–18 μm, mostly swollen clavate, usually containing yellow to yellowish-brown substance at an early stage in 5% <abbrev xmlns:xlink="http://www.w3.org/1999/xlink" xlink:title="potassium hydroxide" id="ABBRID0EJRCK" xlink:type="simple">KOH</abbrev>. Clamp connections absent in all tissues.</p></tp:treatment-sec><tp:treatment-sec sec-type="ecology" id="SECID0ENRCK"><title>Ecology and distribution.</title><p>Solitary or scattered on ground with humus and debris under <italic><tp:taxon-name><tp:taxon-name-part taxon-name-part-type="genus" reg="Castanopsis">Castanopsis</tp:taxon-name-part> <tp:taxon-name-part taxon-name-part-type="species" reg="fissa">fissa</tp:taxon-name-part></tp:taxon-name></italic> Rehder E.H. Wilson mixed with other broadleaf trees, alt. 200–300 m; known from south China.</p></tp:treatment-sec><tp:treatment-sec sec-type="material" id="SECID0E5RCK"><title>Additional specimens examined.</title><p>China, Guangdong Province, Guangzhou City, Baiyun Mountain Scenic Area, alt. 300 m, 4 June 2015, M. Zhang (GDGM44736 and GDGM44732); Same location, alt. 300 m, 30 May 2013, M. Zhang (GDGM43275); Same location, alt. 300 m, 4 June 2013, M. Zhang (ZhangM55); Same location, alt. 280 m, 14 May 2015, M. Zhang (GDGM45920); Guangdong Province, Huizhou City, Xiangtoushan National Nature Reserve, alt. 300 m, 2 April 2015, M. Zhang (GDGM44473); Hunan Province, Chenzhou City, Jiulongjiang National Forest Park, alt. 280 m, 13 June 2015, M. Zhang (GDGM44730); Guangzhou City, Research Institute of Tropical Forestry, alt. 200 m, 4 May 2018, J. Xu (GDGM72253).</p></tp:treatment-sec><tp:treatment-sec sec-type="notes" id="SECID0EDSCK"><title>Notes.</title><p><italic><tp:taxon-name><tp:taxon-name-part taxon-name-part-type="genus" reg="Aureoboletus">Aureoboletus</tp:taxon-name-part> <tp:taxon-name-part taxon-name-part-type="species" reg="sinobadius">sinobadius</tp:taxon-name-part></tp:taxon-name></italic> is morphologically similar to <italic><tp:taxon-name><tp:taxon-name-part taxon-name-part-type="genus" reg="Aureoboletus">A.</tp:taxon-name-part> <tp:taxon-name-part taxon-name-part-type="species" reg="auriporus">auriporus</tp:taxon-name-part></tp:taxon-name></italic>, <italic><tp:taxon-name><tp:taxon-name-part taxon-name-part-type="genus" reg="Aureoboletus">A.</tp:taxon-name-part> <tp:taxon-name-part taxon-name-part-type="species" reg="flaviporus">flaviporus</tp:taxon-name-part></tp:taxon-name></italic> (Earle) Klofac, <italic><tp:taxon-name><tp:taxon-name-part taxon-name-part-type="genus" reg="Aureoboletus">A.</tp:taxon-name-part> <tp:taxon-name-part taxon-name-part-type="species" reg="gentilis">gentilis</tp:taxon-name-part></tp:taxon-name></italic>, <italic><tp:taxon-name><tp:taxon-name-part taxon-name-part-type="genus" reg="Aureoboletus">A.</tp:taxon-name-part> <tp:taxon-name-part taxon-name-part-type="species" reg="novoguineensis">novoguineensis</tp:taxon-name-part></tp:taxon-name></italic> and <italic><tp:taxon-name><tp:taxon-name-part taxon-name-part-type="genus" reg="Aureoboletus">A.</tp:taxon-name-part> <tp:taxon-name-part taxon-name-part-type="species" reg="venustus">venustus</tp:taxon-name-part></tp:taxon-name></italic>. However, <italic><tp:taxon-name><tp:taxon-name-part taxon-name-part-type="genus" reg="Aureoboletus">A.</tp:taxon-name-part> <tp:taxon-name-part taxon-name-part-type="species" reg="auriporus">auriporus</tp:taxon-name-part></tp:taxon-name></italic> differs from <italic><tp:taxon-name><tp:taxon-name-part taxon-name-part-type="genus" reg="Aureoboletus">A.</tp:taxon-name-part> <tp:taxon-name-part taxon-name-part-type="species" reg="sinobadius">sinobadius</tp:taxon-name-part></tp:taxon-name></italic> in the pinkish cinnamon, vinaceous to vinaceous brown pileus, longer and more robust stipe covered with yellow pruina or floccosity at apex, slight acid taste and broader basidiospores 11–16 × 4–6 μm (<xref ref-type="bibr" rid="B28">Pouzar 1957</xref>; <xref ref-type="bibr" rid="B37">Smith and Thiers 1971</xref>; <xref ref-type="bibr" rid="B15">Halling 1989</xref>; <xref ref-type="bibr" rid="B7">Both 1993</xref>; <xref ref-type="bibr" rid="B1">Bessette et al. 2000</xref>; <xref ref-type="bibr" rid="B17">Klofac 2010</xref>); <italic><tp:taxon-name><tp:taxon-name-part taxon-name-part-type="genus" reg="Aureoboletus">A.</tp:taxon-name-part> <tp:taxon-name-part taxon-name-part-type="species" reg="flaviporus">flaviporus</tp:taxon-name-part></tp:taxon-name></italic> differs in the pale cinnamon to dark reddish-brown pileus, reddish-brown stipe usually with reticulation at the apex, acidic taste, broader basidiospores 11–15 × 4–6 μm and the known distribution in North America (<xref ref-type="bibr" rid="B1">Bessette et al. 2000</xref>); <italic><tp:taxon-name><tp:taxon-name-part taxon-name-part-type="genus" reg="Aureoboletus">A.</tp:taxon-name-part> <tp:taxon-name-part taxon-name-part-type="species" reg="gentilis">gentilis</tp:taxon-name-part></tp:taxon-name></italic>, originally described from Europe, differs in having pinkish-brown to flesh-coloured pileus, whitish context unchanging when exposed and longer and broader basidiospores 12–15 × 5–6.5 μm (<xref ref-type="bibr" rid="B34">Singer 1945</xref>; <xref ref-type="bibr" rid="B28">Pouzar 1957</xref>; <xref ref-type="bibr" rid="B17">Klofac 2010</xref>); <italic><tp:taxon-name><tp:taxon-name-part taxon-name-part-type="genus" reg="Aureoboletus">A.</tp:taxon-name-part> <tp:taxon-name-part taxon-name-part-type="species" reg="novoguineensis">novoguineensis</tp:taxon-name-part></tp:taxon-name></italic>, originally described from New Guinea, has pale pink brown or pale red context, shorter (3–4 mm deep) and sometimes compound hymenophore, acid taste and larger basidiospores (11.5–15.5 × 4.5–5.5 μm) and pleurocystidia (36–66 × 13–18 μm) (<xref ref-type="bibr" rid="B16">Hongo 1973</xref>); <italic><tp:taxon-name><tp:taxon-name-part taxon-name-part-type="genus" reg="Aureoboletus">A.</tp:taxon-name-part> <tp:taxon-name-part taxon-name-part-type="species" reg="venustus">venustus</tp:taxon-name-part></tp:taxon-name></italic> recently described from southern China differs by its shorter and broader basidiospores 7.5–10.5 × 5–6 μm (<xref ref-type="bibr" rid="B19">Li et al. 2016</xref>).</p><fig id="F8" position="float" orientation="portrait"><object-id xmlns:xlink="http://www.w3.org/1999/xlink" content-type="doi" xlink:type="simple">10.3897/mycokeys.61.47520.figure7</object-id><object-id xmlns:xlink="http://www.w3.org/1999/xlink" content-type="arpha" xlink:type="simple">956C8E8B-2F45-5A2A-B89C-8717FEE30132</object-id><label>Figure 7.</label><caption><p><italic><tp:taxon-name><tp:taxon-name-part taxon-name-part-type="genus" reg="Aureoboletus">Aureoboletus</tp:taxon-name-part> <tp:taxon-name-part taxon-name-part-type="species" reg="sinobadius">sinobadius</tp:taxon-name-part></tp:taxon-name></italic>. <bold>A</bold> Basidiospores <bold>B</bold> Cheilocystidia and pleurocystidia <bold>C</bold> Basidia and pleurocystidia <bold>D</bold> Pileipellis <bold>E</bold> Stipitipellis. Scale bars: 10 µm (<bold>A–C</bold>); 20 µm (<bold>D, E</bold>).</p></caption><graphic xmlns:xlink="http://www.w3.org/1999/xlink" xlink:href="mycokeys-61-111-g007.jpg" position="float" orientation="portrait" xlink:type="simple" id="oo_365769.jpg"><uri content-type="original_file" xlink:type="simple">https://binary.pensoft.net/fig/365769</uri></graphic></fig></tp:treatment-sec><tp:treatment-sec><!--Section generated to contain objects referenced in tp:taxon-treatment.--><fig id="F3" position="float" orientation="portrait"><object-id xmlns:xlink="http://www.w3.org/1999/xlink" content-type="doi" xlink:type="simple">10.3897/mycokeys.61.47520.figure2</object-id><object-id xmlns:xlink="http://www.w3.org/1999/xlink" content-type="arpha" xlink:type="simple">A3F94A61-D5DD-552A-A16B-112A0E27296D</object-id><label>Figure 2.</label><caption><p>Basidiomata of six new species and one new combination of <italic><tp:taxon-name><tp:taxon-name-part taxon-name-part-type="genus" reg="Aureoboletus">Aureoboletus</tp:taxon-name-part></tp:taxon-name></italic> from China. <bold>A, B</bold><italic><tp:taxon-name><tp:taxon-name-part taxon-name-part-type="genus" reg="Aureoboletus">A.</tp:taxon-name-part> <tp:taxon-name-part taxon-name-part-type="species" reg="glutinosus">glutinosus</tp:taxon-name-part></tp:taxon-name></italic> (<bold>A</bold> GDGM44476 <bold>B</bold> GDGM44477, holotype) <bold>C</bold><italic><tp:taxon-name><tp:taxon-name-part taxon-name-part-type="genus" reg="Aureoboletus">A.</tp:taxon-name-part> <tp:taxon-name-part taxon-name-part-type="species" reg="griseorufescens">griseorufescens</tp:taxon-name-part></tp:taxon-name></italic> (GDGM28490, holotype) <bold>D, E</bold><italic><tp:taxon-name><tp:taxon-name-part taxon-name-part-type="genus" reg="Aureoboletus">A.</tp:taxon-name-part> <tp:taxon-name-part taxon-name-part-type="species" reg="miniatoaurantiacus">miniatoaurantiacus</tp:taxon-name-part></tp:taxon-name></italic> (<bold>D</bold> GDGM43439 <bold>E</bold> GDGM43282) <bold>F, G</bold><italic><tp:taxon-name><tp:taxon-name-part taxon-name-part-type="genus" reg="Aureoboletus">A.</tp:taxon-name-part> <tp:taxon-name-part taxon-name-part-type="species" reg="raphanaceus">raphanaceus</tp:taxon-name-part></tp:taxon-name></italic> (<bold>F</bold> GDGM45911, holotype <bold>G</bold> GDGM52890) <bold>H, I</bold><italic><tp:taxon-name><tp:taxon-name-part taxon-name-part-type="genus" reg="Aureoboletus">A.</tp:taxon-name-part> <tp:taxon-name-part taxon-name-part-type="species" reg="sinobadius">sinobadius</tp:taxon-name-part></tp:taxon-name></italic> (<bold>H</bold> GDGM44732 <bold>I</bold><named-content xmlns:xlink="http://www.w3.org/1999/xlink" content-type="dwc:institutional_code" xlink:type="simple">GDGM</named-content> 71932, holotype) <bold>J, K</bold><italic><tp:taxon-name><tp:taxon-name-part taxon-name-part-type="genus" reg="Aureoboletus">A.</tp:taxon-name-part> <tp:taxon-name-part taxon-name-part-type="species" reg="solus">solus</tp:taxon-name-part></tp:taxon-name></italic> (GDGM44759, holotype) <bold>L</bold><italic><tp:taxon-name><tp:taxon-name-part taxon-name-part-type="genus" reg="Aureoboletus">A.</tp:taxon-name-part> <tp:taxon-name-part taxon-name-part-type="species" reg="velutipes">velutipes</tp:taxon-name-part></tp:taxon-name></italic> (<bold>L</bold> GDGM44713, holotype). Scale bars: 2 cm.</p></caption><graphic xmlns:xlink="http://www.w3.org/1999/xlink" xlink:href="mycokeys-61-111-g002.jpg" position="float" orientation="portrait" xlink:type="simple" id="oo_365764.jpg"><uri content-type="original_file" xlink:type="simple">https://binary.pensoft.net/fig/365764</uri></graphic></fig><fig id="F4" position="float" orientation="portrait"><object-id xmlns:xlink="http://www.w3.org/1999/xlink" content-type="doi" xlink:type="simple">10.3897/mycokeys.61.47520.figure3</object-id><object-id xmlns:xlink="http://www.w3.org/1999/xlink" content-type="arpha" xlink:type="simple">F4F12315-CE02-5E1A-82DD-3DD1BB1AF6BA</object-id><label>Figure 3.</label><caption><p>Scanning electron micrograph of basidiospores of six new species and one new combination of <italic><tp:taxon-name><tp:taxon-name-part taxon-name-part-type="genus" reg="Aureoboletus">Aureoboletus</tp:taxon-name-part></tp:taxon-name></italic> from China. <bold>A</bold><italic><tp:taxon-name><tp:taxon-name-part taxon-name-part-type="genus" reg="Aureoboletus">A.</tp:taxon-name-part> <tp:taxon-name-part taxon-name-part-type="species" reg="glutinosus">glutinosus</tp:taxon-name-part></tp:taxon-name></italic> (GDGM44477, holotype) <bold>B</bold><italic><tp:taxon-name><tp:taxon-name-part taxon-name-part-type="genus" reg="Aureoboletus">A.</tp:taxon-name-part> <tp:taxon-name-part taxon-name-part-type="species" reg="griseorufescens">griseorufescens</tp:taxon-name-part></tp:taxon-name></italic> (GDGM28490, holotype) <bold>C, D</bold><italic><tp:taxon-name><tp:taxon-name-part taxon-name-part-type="genus" reg="Aureoboletus">A.</tp:taxon-name-part> <tp:taxon-name-part taxon-name-part-type="species" reg="miniatoaurantiacus">miniatoaurantiacus</tp:taxon-name-part></tp:taxon-name></italic> (<bold>C</bold> GDGM43439 <bold>D</bold> GDGM4855) <bold>E, F</bold><italic><tp:taxon-name><tp:taxon-name-part taxon-name-part-type="genus" reg="Aureoboletus">A.</tp:taxon-name-part> <tp:taxon-name-part taxon-name-part-type="species" reg="raphanaceus">raphanaceus</tp:taxon-name-part></tp:taxon-name></italic> (GDGM45911, holotype) <bold>G</bold><italic><tp:taxon-name><tp:taxon-name-part taxon-name-part-type="genus" reg="Aureoboletus">A.</tp:taxon-name-part> <tp:taxon-name-part taxon-name-part-type="species" reg="sinobadius">sinobadius</tp:taxon-name-part></tp:taxon-name></italic> (GDGM71932, holotype) <bold>H</bold><italic><tp:taxon-name><tp:taxon-name-part taxon-name-part-type="genus" reg="Aureoboletus">A.</tp:taxon-name-part> <tp:taxon-name-part taxon-name-part-type="species" reg="solus">solus</tp:taxon-name-part></tp:taxon-name></italic> (GDGM44759, holotype) <bold>I</bold><italic><tp:taxon-name><tp:taxon-name-part taxon-name-part-type="genus" reg="Aureoboletus">A.</tp:taxon-name-part> <tp:taxon-name-part taxon-name-part-type="species" reg="velutipes">velutipes</tp:taxon-name-part></tp:taxon-name></italic> (GDGM44713, holotype). Scale bars: 5 µm.</p></caption><graphic xmlns:xlink="http://www.w3.org/1999/xlink" xlink:href="mycokeys-61-111-g003.jpg" position="float" orientation="portrait" xlink:type="simple" id="oo_365765.jpg"><uri content-type="original_file" xlink:type="simple">https://binary.pensoft.net/fig/365765</uri></graphic></fig></tp:treatment-sec><ref-list><ref id="B28"><mixed-citation xmlns:xlink="http://www.w3.org/1999/xlink" xlink:type="simple"><person-group><name name-style="western"><surname>Pouzar</surname><given-names>Z</given-names></name></person-group> (<year>1957</year>) <article-title>Nova genera macromycetum I.</article-title><source>Ceská Mykologie</source><volume>11</volume>: <fpage>48</fpage>–<lpage>50</lpage>.</mixed-citation></ref><ref id="B37"><mixed-citation xmlns:xlink="http://www.w3.org/1999/xlink" xlink:type="simple"><person-group><name name-style="western"><surname>Smith</surname><given-names>AH</given-names></name><name name-style="western"><surname>Thiers</surname><given-names>HD</given-names></name></person-group> (<year>1971</year>) The boletes of Michigan. Ann Arbor, University of Michigan Press, Michigan.</mixed-citation></ref><ref id="B15"><mixed-citation xmlns:xlink="http://www.w3.org/1999/xlink" xlink:type="simple"><person-group><name name-style="western"><surname>Halling</surname><given-names>RE</given-names></name></person-group> (<year>1989</year>) <article-title>A synopsis of Colombian Boletes.</article-title><source>Mycotaxon</source><volume>34</volume>: <fpage>93</fpage>–<lpage>114</lpage>.</mixed-citation></ref><ref id="B7"><mixed-citation xmlns:xlink="http://www.w3.org/1999/xlink" xlink:type="simple"><person-group><name name-style="western"><surname>Both</surname><given-names>EE</given-names></name></person-group> (<year>1993</year>) The boletes of North America: a compendium. Buffalo Museum of Science, Buffalo.</mixed-citation></ref><ref id="B1"><mixed-citation xmlns:xlink="http://www.w3.org/1999/xlink" xlink:type="simple"><person-group><name name-style="western"><surname>Bessette</surname><given-names>AE</given-names></name><name name-style="western"><surname>Roody</surname><given-names>WC</given-names></name><name name-style="western"><surname>Bessette</surname><given-names>AR</given-names></name></person-group> (<year>2000</year>) North American Boletes: a color guide to the fleshy pored mushrooms. Syracuse University Press, New York.</mixed-citation></ref><ref id="B17"><mixed-citation xmlns:xlink="http://www.w3.org/1999/xlink" xlink:type="simple"><person-group><name name-style="western"><surname>Klofac</surname><given-names>W</given-names></name></person-group> (<year>2010</year>) <article-title>The genus <italic><tp:taxon-name><tp:taxon-name-part taxon-name-part-type="genus">Aureoboletus</tp:taxon-name-part></tp:taxon-name></italic>, a world-wide survey. A contribution to a monographic treatment.</article-title><source>Österreichische Zeitschrift für Pilzkunde</source><volume>19</volume>: <fpage>133</fpage>–<lpage>174</lpage>.</mixed-citation></ref><ref id="B34"><mixed-citation xmlns:xlink="http://www.w3.org/1999/xlink" xlink:type="simple"><person-group><name name-style="western"><surname>Singer</surname><given-names>R</given-names></name></person-group> (<year>1945</year>) <article-title>The <tp:taxon-name><tp:taxon-name-part taxon-name-part-type="suborder">Boletineae</tp:taxon-name-part></tp:taxon-name> of Florida with notes on extralimital species. II. The <tp:taxon-name><tp:taxon-name-part taxon-name-part-type="family">Boletaceae</tp:taxon-name-part></tp:taxon-name> (<tp:taxon-name><tp:taxon-name-part taxon-name-part-type="family">Gyroporoideae</tp:taxon-name-part></tp:taxon-name>).</article-title><source>Farlowia</source><volume>2</volume>: <fpage>223</fpage>–<lpage>303</lpage>.</mixed-citation></ref><ref id="B16"><mixed-citation xmlns:xlink="http://www.w3.org/1999/xlink" xlink:type="simple"><person-group><name name-style="western"><surname>Hongo</surname><given-names>T</given-names></name></person-group> (<year>1973</year>) <article-title>Enumeration of the <tp:taxon-name><tp:taxon-name-part taxon-name-part-type="family">Hygrophoraceae</tp:taxon-name-part></tp:taxon-name>, <tp:taxon-name><tp:taxon-name-part taxon-name-part-type="family">Boletaceae</tp:taxon-name-part></tp:taxon-name> and <tp:taxon-name><tp:taxon-name-part taxon-name-part-type="family">Strobilomycetaceae</tp:taxon-name-part></tp:taxon-name>. Bulletin.</article-title><source>National Science Museum (Tokyo)</source><volume>16</volume>: <fpage>537</fpage>–<lpage>557</lpage>.</mixed-citation></ref><ref id="B19"><mixed-citation xmlns:xlink="http://www.w3.org/1999/xlink" xlink:type="simple"><person-group><name name-style="western"><surname>Li</surname><given-names>F</given-names></name><name name-style="western"><surname>Zhao</surname><given-names>K</given-names></name><name name-style="western"><surname>Deng</surname><given-names>QL</given-names></name><name name-style="western"><surname>Zhang</surname><given-names>M</given-names></name><name name-style="western"><surname>Staehelin</surname><given-names>C</given-names></name><name name-style="western"><surname>Chen</surname><given-names>XX</given-names></name><name name-style="western"><surname>Chen</surname><given-names>HY</given-names></name><name name-style="western"><surname>Wang</surname><given-names>GS</given-names></name><name name-style="western"><surname>Li</surname><given-names>BS</given-names></name></person-group> (<year>2016</year>) <article-title>Three new species of <tp:taxon-name><tp:taxon-name-part taxon-name-part-type="family">Boletaceae</tp:taxon-name-part></tp:taxon-name> from the Heishiding Nature Reserve in Guangdong Province, China.</article-title><source>Mycological Progress</source><volume>15</volume>: <fpage>1269</fpage>–<lpage>1283</lpage>. <ext-link xlink:type="simple" ext-link-type="doi" xlink:href="10.1007/s11557-016-1233-5">https://doi.org/10.1007/s11557-016-1233-5</ext-link></mixed-citation></ref></ref-list></tp:taxon-treatment>
