# Supplementary material for: Phylogenetic overview of Aureoboletus (Boletaceae, Boletales), with descriptions of six new species from China
Source: MycoKeys. 2019 Dec 17;61:111–45. doi: 10.3897/mycokeys.61.47520 (PMC6930312; doi:10.3897/mycokeys.61.47520)
Supplement: XML Treatment for Aureoboletus solus [file mycokeys.61.47520-treatment6.xml]

<!DOCTYPE tp:taxon-treatment
  PUBLIC "-//TaxonX//DTD Taxonomic Treatment Publishing DTD v0 20100105//EN" "tax-treatment-NSO.dtd">
<tp:taxon-treatment xmlns:tp="http://www.plazi.org/taxpub"><tp:treatment-meta><kwd-group><label>Taxon classification</label><kwd><named-content xmlns:xlink="http://www.w3.org/1999/xlink" content-type="kingdom">Fungi</named-content></kwd><kwd><named-content xmlns:xlink="http://www.w3.org/1999/xlink" content-type="order">Boletales</named-content></kwd><kwd><named-content xmlns:xlink="http://www.w3.org/1999/xlink" content-type="family">Boletaceae</named-content></kwd></kwd-group><mixed-citation publication-type="journal"><person-group><name><surname>Zhang</surname><given-names>Ming</given-names></name><name><surname>Li</surname><given-names>Tai-Hui</given-names></name><name><surname>Wang</surname><given-names>Chao-Qun</given-names></name><name><surname>Zeng</surname><given-names>Nian-Kai</given-names></name><name><surname>Deng</surname><given-names>Wang-Qiu</given-names></name></person-group><article-title>Phylogenetic overview of <italic><tp:taxon-name><tp:taxon-name-part taxon-name-part-type="genus" reg="Aureoboletus">Aureoboletus</tp:taxon-name-part></tp:taxon-name></italic> (<tp:taxon-name><tp:taxon-name-part taxon-name-part-type="family">Boletaceae</tp:taxon-name-part></tp:taxon-name>, <tp:taxon-name><tp:taxon-name-part taxon-name-part-type="order">Boletales</tp:taxon-name-part></tp:taxon-name>), with descriptions of six new species from China</article-title><source>MycoKeys</source><day>17</day><month>12</month><year>2019</year><volume>61</volume><fpage>111</fpage><lpage>145</lpage><pub-id pub-id-type="doi">10.3897/mycokeys.61.47520</pub-id></mixed-citation></tp:treatment-meta><tp:nomenclature><tp:taxon-name><object-id xmlns:xlink="http://www.w3.org/1999/xlink" content-type="arpha" xlink:type="simple">D60072D7-6C09-50A3-9CD1-9AAC32D1E877</object-id><tp:taxon-name-part taxon-name-part-type="genus" reg="Aureoboletus">Aureoboletus</tp:taxon-name-part> <tp:taxon-name-part taxon-name-part-type="species" reg="solus">solus</tp:taxon-name-part><object-id xmlns:xlink="http://www.w3.org/1999/xlink" content-type="mycobank" xlink:type="simple">827105</object-id></tp:taxon-name><tp:taxon-authority>Ming Zhang &amp; T.H. Li</tp:taxon-authority><tp:taxon-status xmlns:xlink="http://www.w3.org/1999/xlink" xlink:type="simple">sp. nov.</tp:taxon-status><xref ref-type="fig" rid="F3">Figs 2, K, 3H, 8A–D</xref></tp:nomenclature><tp:treatment-sec sec-type="diagnosis" id="SECID0EQ1CK"><title>Diagnosis.</title><p>This species can be easily distinguished from other <italic><tp:taxon-name><tp:taxon-name-part taxon-name-part-type="genus" reg="Aureoboletus">Aureoboletus</tp:taxon-name-part></tp:taxon-name></italic> taxa by its dry and small basidiomata, brownish-yellow to greyish-red pileus, glabrous stipe and smaller basidiospores (7–)8–10.5(–11) × (4–)4.5–5 μm.</p></tp:treatment-sec><tp:treatment-sec sec-type="etymology" id="SECID0E41CK"><title>Etymology.</title><p>“<italic>solus</italic>” refers to the solitary habit.</p></tp:treatment-sec><tp:treatment-sec sec-type="material" id="SECID0EN2CK"><title>Type.</title><p>China, Guangdong Province, Shaoguan City, Nanling National Nature Reserve, on soil under the broadleaf forest, dominated by <tp:taxon-name><tp:taxon-name-part taxon-name-part-type="family">Fagaceae</tp:taxon-name-part></tp:taxon-name> trees, 16 June 2015, M. Zhang (holotype: GDGM44759).</p></tp:treatment-sec><tp:treatment-sec sec-type="description" id="SECID0EY2CK"><title>Description.</title><p>Basidiomata small-sized. Pileus 1.5–2.5 cm wide, hemispheric when young, becoming convex to nearly plane in age, fleshy, dry or slightly viscid when wet, minutely velvet subtomentose, slightly wrinkled, brownish-yellow, brownish-orange, brownish-red to greyish-red (5C7–8C7, 5C5–9C5); margin thin, slightly incurved at first, becoming nearly straight, often appendiculate with small membranous remains of the veil. Context 2–6 mm thick at centre, firm and tough in youth, becoming soft, white, more or less greyish-red (9C5–11C5) to brownish-red (9C7–11C7) beneath the pileipellis, unchanging when exposed. Tubes 2–3 mm deep, gr-yish-yellow (1B5–3B5), light yellow (1A5–3A5) to vivid yellow (1A8–3A8), gradually changing to greenish-yellow when mature, unchanging when bruised, shallowly depressed around the stipe at maturity. Pores small, 1–2 per mm, somewhat larger around the stipe, circular to angular; pore-surface concolorous with tubes. Stipe 20–45 × 2–6 mm, central, cylindrical or clavate, equal to slightly enlarged downwards, glabrous, dry or slightly viscid when wet, pale orange to pale red (5A3–7A3), pastel red (8A5–10A5), with very pale flush of pastel red (8A5–10A5) fibrous stripes. Stipe context white to pastel red (8A4–10A4), slightly darker when bruised, especially in the lower part. Basal mycelium white. Odour none. Taste mild.</p><p>Basidiospores [80/3/3] (7–)8–10.5(–11) ×(4–)4.5–5 μm, Q = (1.5–)1.8–2.2(–2.6), Q<sub>m</sub> = 2.0 ± 0.21, subfusiform and inequilateral in side view, oblong to ovoid in ventral view, smooth, yellowish to yellowish-brown in 5% <abbrev xmlns:xlink="http://www.w3.org/1999/xlink" xlink:title="potassium hydroxide" id="ABBRID0EB3CK" xlink:type="simple">KOH</abbrev> and yellow brown to dark brown in Melzer’s reagent, thin-walled. Basidia 1, 2, 4-spored 25–46 × 9–16 μm, clavate, yellowish-white to hyaline in 5% <abbrev xmlns:xlink="http://www.w3.org/1999/xlink" xlink:title="potassium hydroxide" id="ABBRID0EF3CK" xlink:type="simple">KOH</abbrev>; sterigmata 2–4.5 µm long. Pleurocystidia frequent, 38–66 × 11–15 μm, fusiform, thin-walled, yellowish-white to hyaline in 5% <abbrev xmlns:xlink="http://www.w3.org/1999/xlink" xlink:title="potassium hydroxide" id="ABBRID0EJ3CK" xlink:type="simple">KOH</abbrev>. Cheilocystidia similar to pleurocystidia in shape and size. Hymenophoral trama composed of subparallel hyphae 5–11 μm broad, yellowish-white to hyaline in 5% <abbrev xmlns:xlink="http://www.w3.org/1999/xlink" xlink:title="potassium hydroxide" id="ABBRID0EN3CK" xlink:type="simple">KOH</abbrev>. Pileipellis an entangled trichodermium of erect hyphae 5–17 μm in diameter, branched, yellowish-white to hyaline in 5% <abbrev xmlns:xlink="http://www.w3.org/1999/xlink" xlink:title="potassium hydroxide" id="ABBRID0ER3CK" xlink:type="simple">KOH</abbrev>, dextrinoid in Melzer’s reagent; terminal cells cylindrical, clavate or nearly fusoid. Stipitipellis a layer of repent hyphae 4–23 μm in diameter, hyaline in 5% <abbrev xmlns:xlink="http://www.w3.org/1999/xlink" xlink:title="potassium hydroxide" id="ABBRID0EV3CK" xlink:type="simple">KOH</abbrev>. Caulocystidia infrequent. Clamp connections absent in all tissues.</p></tp:treatment-sec><tp:treatment-sec sec-type="ecology" id="SECID0EZ3CK"><title>Ecology and distribution.</title><p>Solitary or gregarious on soil under broadleaf forests dominated by <italic><tp:taxon-name><tp:taxon-name-part taxon-name-part-type="genus" reg="Castanopsis">Castanopsis</tp:taxon-name-part></tp:taxon-name></italic> spp. and <italic><tp:taxon-name><tp:taxon-name-part taxon-name-part-type="genus" reg="Cyclobalanopsis">Cyclobalanopsis</tp:taxon-name-part></tp:taxon-name></italic> spp. and mixed with other broadleaf trees, alt. 300–1200 m; May to July, currently only known from Guangdong Province.</p></tp:treatment-sec><tp:treatment-sec sec-type="material" id="SECID0EN4CK"><title>Additional specimens examined.</title><p>China, Guangdong Province, Shaoguan City, Nangling National Nature Reserve, alt. 1200 m, 29 July 2017, M. Zhang (GDGM70342); Guangdong Province, Huizhou County, Xiangtoushan National Nature Reserve, alt. 400 m, 16 June 2016, J.P. Zou (GDGM46222); Guangdong Province, Huizhou City, Nankunshan Provincial Nature Reserve, alt. 700 m, 15 May 2013, M. Zhang (GDGM42822); Guangdong Province, Shaoguan City, Danxianshan National Nature Reserve, alt. 300 m, 3 June 2017, M. Zhang (GDGM46807), Same locality, 2 June 2017, M. Zhang (GDGM49404).</p></tp:treatment-sec><tp:treatment-sec sec-type="notes" id="SECID0ES4CK"><title>Notes.</title><p><italic><tp:taxon-name><tp:taxon-name-part taxon-name-part-type="genus" reg="Aureoboletus">Aureoboletus</tp:taxon-name-part> <tp:taxon-name-part taxon-name-part-type="species" reg="solus">solus</tp:taxon-name-part></tp:taxon-name></italic> looks like <italic><tp:taxon-name><tp:taxon-name-part taxon-name-part-type="genus" reg="Aureoboletus">A.</tp:taxon-name-part> <tp:taxon-name-part taxon-name-part-type="species" reg="tenuis">tenuis</tp:taxon-name-part></tp:taxon-name></italic>; however, the latter differs from the former in its viscid basidiomata, ixotrichodermial stipitipellis, composed of terminal hyphae with slightly swollen tips and larger basidiospores (10–)11–12 × 4–5 µm (<xref ref-type="bibr" rid="B55">Zhang et al. 2014</xref>). Phylogenetic analyses indicated that <italic><tp:taxon-name><tp:taxon-name-part taxon-name-part-type="genus" reg="Aureoboletus">A.</tp:taxon-name-part> <tp:taxon-name-part taxon-name-part-type="species" reg="solus">solus</tp:taxon-name-part></tp:taxon-name></italic> is closely related to <italic><tp:taxon-name><tp:taxon-name-part taxon-name-part-type="genus" reg="Aureoboletus">A.</tp:taxon-name-part> <tp:taxon-name-part taxon-name-part-type="species" reg="nephrosporus">nephrosporus</tp:taxon-name-part></tp:taxon-name></italic>, but <italic><tp:taxon-name><tp:taxon-name-part taxon-name-part-type="genus" reg="Aureoboletus">A.</tp:taxon-name-part> <tp:taxon-name-part taxon-name-part-type="species" reg="nephrosporus">nephrosporus</tp:taxon-name-part></tp:taxon-name></italic> differs in having larger basidiomata with a red to brownish-red pileus, ovoid to nephroid basidiospores 8–10.5 × 5–6 µm and cheilocystidia and pleurocystidia covered with a thick layer of a strongly refractive pale yellow substance (<xref ref-type="bibr" rid="B47">Wu et al. 2016</xref>).</p><fig id="F9" position="float" orientation="portrait"><object-id xmlns:xlink="http://www.w3.org/1999/xlink" content-type="doi" xlink:type="simple">10.3897/mycokeys.61.47520.figure8</object-id><object-id xmlns:xlink="http://www.w3.org/1999/xlink" content-type="arpha" xlink:type="simple">2508FF3F-36F8-569B-9CA3-00858FDA19DB</object-id><label>Figure 8.</label><caption><p><italic><tp:taxon-name><tp:taxon-name-part taxon-name-part-type="genus" reg="Aureoboletus">Aureoboletus</tp:taxon-name-part> <tp:taxon-name-part taxon-name-part-type="species" reg="solus">solus</tp:taxon-name-part></tp:taxon-name></italic>. <bold>A</bold> Basidiospores <bold>B</bold> Cheilocystidia and pleurocystidia <bold>C</bold> Basidia and pleurocystidia <bold>D</bold> Pileipellis. Scale bars: 10 µm (<bold>A–D</bold>).</p></caption><graphic xmlns:xlink="http://www.w3.org/1999/xlink" xlink:href="mycokeys-61-111-g008.jpg" position="float" orientation="portrait" xlink:type="simple" id="oo_365770.jpg"><uri content-type="original_file" xlink:type="simple">https://binary.pensoft.net/fig/365770</uri></graphic></fig></tp:treatment-sec><tp:treatment-sec><!--Section generated to contain objects referenced in tp:taxon-treatment.--><fig id="F3" position="float" orientation="portrait"><object-id xmlns:xlink="http://www.w3.org/1999/xlink" content-type="doi" xlink:type="simple">10.3897/mycokeys.61.47520.figure2</object-id><object-id xmlns:xlink="http://www.w3.org/1999/xlink" content-type="arpha" xlink:type="simple">A3F94A61-D5DD-552A-A16B-112A0E27296D</object-id><label>Figure 2.</label><caption><p>Basidiomata of six new species and one new combination of <italic><tp:taxon-name><tp:taxon-name-part taxon-name-part-type="genus" reg="Aureoboletus">Aureoboletus</tp:taxon-name-part></tp:taxon-name></italic> from China. <bold>A, B</bold><italic><tp:taxon-name><tp:taxon-name-part taxon-name-part-type="genus" reg="Aureoboletus">A.</tp:taxon-name-part> <tp:taxon-name-part taxon-name-part-type="species" reg="glutinosus">glutinosus</tp:taxon-name-part></tp:taxon-name></italic> (<bold>A</bold> GDGM44476 <bold>B</bold> GDGM44477, holotype) <bold>C</bold><italic><tp:taxon-name><tp:taxon-name-part taxon-name-part-type="genus" reg="Aureoboletus">A.</tp:taxon-name-part> <tp:taxon-name-part taxon-name-part-type="species" reg="griseorufescens">griseorufescens</tp:taxon-name-part></tp:taxon-name></italic> (GDGM28490, holotype) <bold>D, E</bold><italic><tp:taxon-name><tp:taxon-name-part taxon-name-part-type="genus" reg="Aureoboletus">A.</tp:taxon-name-part> <tp:taxon-name-part taxon-name-part-type="species" reg="miniatoaurantiacus">miniatoaurantiacus</tp:taxon-name-part></tp:taxon-name></italic> (<bold>D</bold> GDGM43439 <bold>E</bold> GDGM43282) <bold>F, G</bold><italic><tp:taxon-name><tp:taxon-name-part taxon-name-part-type="genus" reg="Aureoboletus">A.</tp:taxon-name-part> <tp:taxon-name-part taxon-name-part-type="species" reg="raphanaceus">raphanaceus</tp:taxon-name-part></tp:taxon-name></italic> (<bold>F</bold> GDGM45911, holotype <bold>G</bold> GDGM52890) <bold>H, I</bold><italic><tp:taxon-name><tp:taxon-name-part taxon-name-part-type="genus" reg="Aureoboletus">A.</tp:taxon-name-part> <tp:taxon-name-part taxon-name-part-type="species" reg="sinobadius">sinobadius</tp:taxon-name-part></tp:taxon-name></italic> (<bold>H</bold> GDGM44732 <bold>I</bold><named-content xmlns:xlink="http://www.w3.org/1999/xlink" content-type="dwc:institutional_code" xlink:type="simple">GDGM</named-content> 71932, holotype) <bold>J, K</bold><italic><tp:taxon-name><tp:taxon-name-part taxon-name-part-type="genus" reg="Aureoboletus">A.</tp:taxon-name-part> <tp:taxon-name-part taxon-name-part-type="species" reg="solus">solus</tp:taxon-name-part></tp:taxon-name></italic> (GDGM44759, holotype) <bold>L</bold><italic><tp:taxon-name><tp:taxon-name-part taxon-name-part-type="genus" reg="Aureoboletus">A.</tp:taxon-name-part> <tp:taxon-name-part taxon-name-part-type="species" reg="velutipes">velutipes</tp:taxon-name-part></tp:taxon-name></italic> (<bold>L</bold> GDGM44713, holotype). Scale bars: 2 cm.</p></caption><graphic xmlns:xlink="http://www.w3.org/1999/xlink" xlink:href="mycokeys-61-111-g002.jpg" position="float" orientation="portrait" xlink:type="simple" id="oo_365764.jpg"><uri content-type="original_file" xlink:type="simple">https://binary.pensoft.net/fig/365764</uri></graphic></fig></tp:treatment-sec><ref-list><ref id="B55"><mixed-citation xmlns:xlink="http://www.w3.org/1999/xlink" xlink:type="simple"><person-group><name name-style="western"><surname>Zhang</surname><given-names>M</given-names></name><name name-style="western"><surname>Li</surname><given-names>TH</given-names></name><name name-style="western"><surname>Song</surname><given-names>B</given-names></name></person-group> (<year>2014</year>) <article-title>A new slender species of <italic><tp:taxon-name><tp:taxon-name-part taxon-name-part-type="genus">Aureoboletus</tp:taxon-name-part></tp:taxon-name></italic> from southern China.</article-title><source>Mycotaxon</source><volume>128</volume>: <fpage>195</fpage>–<lpage>202</lpage>. <ext-link xlink:type="simple" ext-link-type="doi" xlink:href="10.5248/128.195">https://doi.org/10.5248/128.195</ext-link></mixed-citation></ref><ref id="B47"><mixed-citation xmlns:xlink="http://www.w3.org/1999/xlink" xlink:type="simple"><person-group><name name-style="western"><surname>Wu</surname><given-names>G</given-names></name><name name-style="western"><surname>Li</surname><given-names>YC</given-names></name><name name-style="western"><surname>Zhu</surname><given-names>XT</given-names></name><name name-style="western"><surname>Zhao</surname><given-names>K</given-names></name><name name-style="western"><surname>Han</surname><given-names>LH</given-names></name><name name-style="western"><surname>Cui</surname><given-names>YY</given-names></name><name name-style="western"><surname>Li</surname><given-names>F</given-names></name><name name-style="western"><surname>Xu</surname><given-names>JP</given-names></name><name name-style="western"><surname>Yang</surname><given-names>ZL</given-names></name></person-group> (<year>2016</year>) <article-title>One hundred noteworthy boletes from China.</article-title><source>Fungal Diversity</source><volume>81</volume>: <fpage>25</fpage>–<lpage>188</lpage>. <ext-link xlink:type="simple" ext-link-type="doi" xlink:href="10.1007/s13225-016-0375-8">https://doi.org/10.1007/s13225-016-0375-8</ext-link></mixed-citation></ref></ref-list></tp:taxon-treatment>
