# Supplementary material for: Phylogenetic overview of Aureoboletus (Boletaceae, Boletales), with descriptions of six new species from China
Source: MycoKeys. 2019 Dec 17;61:111–45. doi: 10.3897/mycokeys.61.47520 (PMC6930312; doi:10.3897/mycokeys.61.47520)
Supplement: XML Treatment for Aureoboletus miniatoaurantiacus [file mycokeys.61.47520-treatment8.xml]

<!DOCTYPE tp:taxon-treatment
  PUBLIC "-//TaxonX//DTD Taxonomic Treatment Publishing DTD v0 20100105//EN" "tax-treatment-NSO.dtd">
<tp:taxon-treatment xmlns:tp="http://www.plazi.org/taxpub"><tp:treatment-meta><kwd-group><label>Taxon classification</label><kwd><named-content xmlns:xlink="http://www.w3.org/1999/xlink" content-type="kingdom">Fungi</named-content></kwd><kwd><named-content xmlns:xlink="http://www.w3.org/1999/xlink" content-type="order">Boletales</named-content></kwd><kwd><named-content xmlns:xlink="http://www.w3.org/1999/xlink" content-type="family">Boletaceae</named-content></kwd></kwd-group><mixed-citation publication-type="journal"><person-group><name><surname>Zhang</surname><given-names>Ming</given-names></name><name><surname>Li</surname><given-names>Tai-Hui</given-names></name><name><surname>Wang</surname><given-names>Chao-Qun</given-names></name><name><surname>Zeng</surname><given-names>Nian-Kai</given-names></name><name><surname>Deng</surname><given-names>Wang-Qiu</given-names></name></person-group><article-title>Phylogenetic overview of <italic><tp:taxon-name><tp:taxon-name-part taxon-name-part-type="genus" reg="Aureoboletus">Aureoboletus</tp:taxon-name-part></tp:taxon-name></italic> (<tp:taxon-name><tp:taxon-name-part taxon-name-part-type="family">Boletaceae</tp:taxon-name-part></tp:taxon-name>, <tp:taxon-name><tp:taxon-name-part taxon-name-part-type="order">Boletales</tp:taxon-name-part></tp:taxon-name>), with descriptions of six new species from China</article-title><source>MycoKeys</source><day>17</day><month>12</month><year>2019</year><volume>61</volume><fpage>111</fpage><lpage>145</lpage><pub-id pub-id-type="doi">10.3897/mycokeys.61.47520</pub-id></mixed-citation></tp:treatment-meta><tp:nomenclature><tp:taxon-name><object-id xmlns:xlink="http://www.w3.org/1999/xlink" content-type="arpha" xlink:type="simple">E871E3AD-BA00-5BD6-9F27-4A5C0092A2F0</object-id><tp:taxon-name-part taxon-name-part-type="genus" reg="Aureoboletus">Aureoboletus</tp:taxon-name-part> <tp:taxon-name-part taxon-name-part-type="species" reg="miniatoaurantiacus">miniatoaurantiacus</tp:taxon-name-part><object-id xmlns:xlink="http://www.w3.org/1999/xlink" content-type="mycobank" xlink:type="simple">827109</object-id></tp:taxon-name><tp:taxon-authority>(Bi &amp; Loh) Ming Zhang, N.K. Zeng &amp; T.H. Li</tp:taxon-authority><tp:taxon-status xmlns:xlink="http://www.w3.org/1999/xlink" xlink:type="simple">comb. nov.</tp:taxon-status><xref ref-type="fig" rid="F3">Figs 2D, E</xref><xref ref-type="fig" rid="F4">, 3C, D</xref><xref ref-type="fig" rid="F11">, 10A–D</xref></tp:nomenclature><tp:treatment-sec sec-type="Basionym" id="SECID0E6JDK"><title>Basionym.</title><p><italic><tp:taxon-name><tp:taxon-name-part taxon-name-part-type="genus" reg="Boletus">Boletus</tp:taxon-name-part> <tp:taxon-name-part taxon-name-part-type="species" reg="miniatoaurantiacus">miniatoaurantiacus</tp:taxon-name-part></tp:taxon-name></italic> C.S. Bi &amp; Loh, in Bi, Loh &amp; Zheng, Acta Bot. Yunn. 4(1): 60, 1982</p></tp:treatment-sec><tp:treatment-sec sec-type="Synonym" id="SECID0EQKDK"><title>Synonym.</title><p><italic><tp:taxon-name><tp:taxon-name-part taxon-name-part-type="genus" reg="Aureoboletus">Aureoboletus</tp:taxon-name-part> <tp:taxon-name-part taxon-name-part-type="species" reg="tomentosus">tomentosus</tp:taxon-name-part></tp:taxon-name></italic> G. Wu &amp; Zhu L. Yang, in Wu, Li, Zhu, Zhao, Han, Cui, Li, Xu &amp; Yang, Fungal Diversity 81: 51, 2016</p></tp:treatment-sec><tp:treatment-sec sec-type="diagnosis" id="SECID0EBLDK"><title>Diagnosis.</title><p>In <xref ref-type="bibr" rid="B2">Bi et al. (1982)</xref>: Pileus 1–1.6 cm latus, siccus, obtuse hemisphaerius, aurantiacus, confertim et minute villoso-tomentosus. Contexto flava, immutibili, ad stipitem 2–3 cm crasso, sapor mitis et odor nullus. Stipes centralis, 3–3.3 cm longus, 3–6 mm crassus, albidus, in parte in feriore flavus, subcylindraceus, solidus, velutinus. Tubuli albidi, immutabiles, ad stipitem breviter decurrentes, 3 mm longi, facile denudati; pori ovati, majuscules, 3 mm diam. Sporae ellipsoideae, laeves, pallido-flavae, 7–10 × 3.3–4 μm, 1 guttatae. Pleurocystidiis 35 × 6.5 μm, paucis.</p><p>Basidiomata small to medium-sized. Pileus 1.5–8 cm wide, hemispheric when young, becoming convex to nearly plane in age, fleshy, dry or viscid when wet, surface minutely tomentose or pulverous, slightly wrinkled, orange yellow, reddish-yellow, orange to reddish-orange (4A6–7A6, 4A7–7A7), commonly with a thin and slightly extended margin. Context 5–10 mm thick at centre, firm and tough in youth and, later, soft, white to yellowish-white, with more or less green tint at border contacting tubes, unchanging when exposed. Tube 3–10 mm deep, light orange to orange unchanging when bruised. Pores polygonal, 0.5–1.5 per mm, somewhat relatively larger and shallowly depressed around the stipe, orange to pale orange unchanging when bruised. Stipe 30–80 × 4–10 mm, central, solid, cylindrical or clavate, equal to slightly enlarged downwards, smooth to distinctly longitudinally streaks or broad reticulations, viscid in wet condition, concolorous with pileus. Stipe context concolorous with that of pileus, unchanging when exposed. Basal mycelium white to yellowish-white. Odour strong. Taste mild.</p><p>Basidiospores [90/3/3] (6.5–)7–10.5(–11) × (4–)4.5–5.5(–6) μm, Q = (1.42–)1.6–2.0(–2.3), Q<sub>m</sub> = 1.79 ± 0.18, ovoid and inequilateral in side view with an obtuse apex, ovoid in ventral view, smooth, yellowish to yellowish-brown in 5% <abbrev xmlns:xlink="http://www.w3.org/1999/xlink" xlink:title="potassium hydroxide" id="ABBRID0EZLDK" xlink:type="simple">KOH</abbrev> and yellow brown to dark brown in Melzer’s reagent, thin-walled. Basidia 18–35 (45) × 7–14 μm, 4-spored, rarely 1-, 2-, 3-spored, clavate, yellowish-white to hyaline in 5% <abbrev xmlns:xlink="http://www.w3.org/1999/xlink" xlink:title="potassium hydroxide" id="ABBRID0E4LDK" xlink:type="simple">KOH</abbrev>, sterigmata 2–3 μm. Cheilocystidia (21) 26–55 (61) × (6) 8–12 μm, fusiform to subclavate, thin-walled, contained with bright yellow pigments. Pleurocystidia similar to cheilocystidia in shape and size, thin-walled, yellowish-white to hyaline in 5% <abbrev xmlns:xlink="http://www.w3.org/1999/xlink" xlink:title="potassium hydroxide" id="ABBRID0EBMDK" xlink:type="simple">KOH</abbrev>. Hymenophoral trama composed of interwoven branched hyphae 6–15 μm wide, yellowish-white to hyaline in 5% <abbrev xmlns:xlink="http://www.w3.org/1999/xlink" xlink:title="potassium hydroxide" id="ABBRID0EFMDK" xlink:type="simple">KOH</abbrev>. Pileipellis an entangled trichodermium to ixotrichodermium of erect hyphae 4–18 μm in diameter, composed of yellow to bright yellow vacuolar pigmented filamentous hyphae, terminal cells cylindrical, clavate or nearly fusoid. Stipitipellis a tangled layer of repent to suberect branching hyphae 7–12 μm in diameter, hyaline in 5% <abbrev xmlns:xlink="http://www.w3.org/1999/xlink" xlink:title="potassium hydroxide" id="ABBRID0EJMDK" xlink:type="simple">KOH</abbrev>. Caulocystidia 25–75 × 12–18 μm, common, clavate, fusoid or fusoid ventricose and usually contain yellow to yellowish-brown substance in an early stage in 5% <abbrev xmlns:xlink="http://www.w3.org/1999/xlink" xlink:title="potassium hydroxide" id="ABBRID0ENMDK" xlink:type="simple">KOH</abbrev>. Stipe trama composed of parallel hyphae 4–18 μm wide. Clamp connections absent in all tissues.</p></tp:treatment-sec><tp:treatment-sec sec-type="ecology" id="SECID0ERMDK"><title>Ecology and distribution.</title><p>Scattered on soil in tropical to subtropical forests dominated by <tp:taxon-name><tp:taxon-name-part taxon-name-part-type="family">Fagaceae</tp:taxon-name-part></tp:taxon-name> (<italic><tp:taxon-name><tp:taxon-name-part taxon-name-part-type="genus" reg="Castanopsis">Castanopsis</tp:taxon-name-part> <tp:taxon-name-part taxon-name-part-type="species" reg="chinensis">chinensis</tp:taxon-name-part></tp:taxon-name></italic>, <italic><tp:taxon-name><tp:taxon-name-part taxon-name-part-type="genus" reg="Castanopsis">C.</tp:taxon-name-part> <tp:taxon-name-part taxon-name-part-type="species" reg="fissa">fissa</tp:taxon-name-part></tp:taxon-name></italic>, <italic><tp:taxon-name><tp:taxon-name-part taxon-name-part-type="genus" reg="Lithocarpus">Lithocarpus</tp:taxon-name-part></tp:taxon-name></italic> spp. and <italic><tp:taxon-name><tp:taxon-name-part taxon-name-part-type="genus" reg="Quercus">Quercus</tp:taxon-name-part></tp:taxon-name></italic> spp.). Currently known from southern and southwest China</p></tp:treatment-sec><tp:treatment-sec sec-type="material" id="SECID0EAODK"><title>Additional specimens examined.</title><p>China, Guangdong Province, Zhaoqing City, Dinghu Mountain, 6 September 1980, C.S. Bi et al. 677 (GDGM4677, holotype of <italic><tp:taxon-name><tp:taxon-name-part taxon-name-part-type="genus" reg="Boletellus">B.</tp:taxon-name-part> <tp:taxon-name-part taxon-name-part-type="species" reg="miniatoaurantiacus">miniatoaurantiacus</tp:taxon-name-part></tp:taxon-name></italic>); Same locality, 14 April 1981, C. Li (GDGM5071); 11 August 1981, C.S. Bi et al. 855 (GDGM4855); Fujian Province, Zhangping City, alt. 350 m, 2 September 2009, N.K. Zeng 664, 669 (FHMU424, 429); same locality, 27 July 2013, N.K. Zeng 1294 (FHMU848); 29 July 2013, N.K. Zeng 1323 (FHMU876); 1 August 2013, N.K. Zeng 1339 (FHMU891); Guangdong Province, Guangzhou City, Tianluhu Forest Park, alt. 200 m, 29 May 2015, M. Zhang (GDGM42855); Guangdong Province, Shaoguan City, Chebaling National Nature Reserve, alt. 300 m, 3 September 2013, M. Zhang &amp; C.Q. Wang (GDGM43282); Guangdong Province, Huizhou City, Xiangtoushan National Nature Reserve, alt. 300 m, 7 July 2015, M. Zhang (GDGM44727); Jiangxi Province, Chongyi County, Yangling National Forest Park, alt. 280 m, 14 August 2015, M. Zhang (GDGM51694 and GDGM43439); same locality, 31 August 2016, H. Huang (GDGM52888); Same locality, 1 September 2016, M. Zhang (GDGM53350); Same locality, 2 September 2016, M. Zhang (GDGM53274); Same locality, 3 September 2016, M. Zhang (GDGM53501).</p></tp:treatment-sec><tp:treatment-sec sec-type="notes" id="SECID0ERODK"><title>Notes.</title><p><italic><tp:taxon-name><tp:taxon-name-part taxon-name-part-type="genus" reg="Aureoboletus">Aureoboletus</tp:taxon-name-part> <tp:taxon-name-part taxon-name-part-type="species" reg="miniatoaurantiacus">miniatoaurantiacus</tp:taxon-name-part></tp:taxon-name></italic>, originally described as <italic><tp:taxon-name><tp:taxon-name-part taxon-name-part-type="genus" reg="Boletellus">B.</tp:taxon-name-part> <tp:taxon-name-part taxon-name-part-type="species" reg="miniatoaurantiacus">miniatoaurantiacus</tp:taxon-name-part></tp:taxon-name></italic>, is a rather common species in southern China and can be easily distinguished by its bright orange-yellow basidiomata, tomentose or pulverulent pileus surface, light orange to orange hymenophore unchanging when bruised and ovoid basidiospores. Based on a re-study of the type specimen and other collections quoted by Bi et al. in 1994, we found that the type specimen is composed of two small immature basidiomata, which are in a poor condition for morphological observation, but other voucher specimens fit well with the description of <italic><tp:taxon-name><tp:taxon-name-part taxon-name-part-type="genus" reg="Aureoboletus">A.</tp:taxon-name-part> <tp:taxon-name-part taxon-name-part-type="species" reg="tomentosus">tomentosus</tp:taxon-name-part></tp:taxon-name></italic>. Thus, the newly described species <italic><tp:taxon-name><tp:taxon-name-part taxon-name-part-type="genus" reg="Aureoboletus">A.</tp:taxon-name-part> <tp:taxon-name-part taxon-name-part-type="species" reg="tomentosus">tomentosus</tp:taxon-name-part></tp:taxon-name></italic> is, in fact, a synonym of <italic><tp:taxon-name><tp:taxon-name-part taxon-name-part-type="genus" reg="Aureoboletus">A.</tp:taxon-name-part> <tp:taxon-name-part taxon-name-part-type="species" reg="miniatoaurantiacus">miniatoaurantiacus</tp:taxon-name-part></tp:taxon-name></italic>, this conclusion also being supported by molecular data in this study (<xref ref-type="bibr" rid="B2">Bi et al. 1982</xref>; <xref ref-type="bibr" rid="B3">Bi et al. 1994</xref>; <xref ref-type="bibr" rid="B47">Wu et al. 2016</xref>). <italic><tp:taxon-name><tp:taxon-name-part taxon-name-part-type="genus" reg="Aureoboletus">Aureoboletus</tp:taxon-name-part> <tp:taxon-name-part taxon-name-part-type="species" reg="auriflammeus">auriflammeus</tp:taxon-name-part></tp:taxon-name></italic>, originally described from North America, is similar to <italic><tp:taxon-name><tp:taxon-name-part taxon-name-part-type="genus" reg="Aureoboletus">A.</tp:taxon-name-part> <tp:taxon-name-part taxon-name-part-type="species" reg="miniatoaurantiacus">miniatoaurantiacus</tp:taxon-name-part></tp:taxon-name></italic>; however, the former differs in having a distinctly reticulate stipe and narrower basidiospores (8–12 × 3–5 μm) (<xref ref-type="bibr" rid="B21">Murrill 1908</xref>; <xref ref-type="bibr" rid="B1">Bessette et al. 2000</xref>).</p><fig id="F11" position="float" orientation="portrait"><object-id xmlns:xlink="http://www.w3.org/1999/xlink" content-type="doi" xlink:type="simple">10.3897/mycokeys.61.47520.figure10</object-id><object-id xmlns:xlink="http://www.w3.org/1999/xlink" content-type="arpha" xlink:type="simple">B9A7AF95-EE70-56A9-9739-0B049E12E741</object-id><label>Figure 10.</label><caption><p><italic><tp:taxon-name><tp:taxon-name-part taxon-name-part-type="genus" reg="Aureoboletus">Aureoboletus</tp:taxon-name-part> <tp:taxon-name-part taxon-name-part-type="species" reg="miniatoaurantiacus">miniatoaurantiacus</tp:taxon-name-part></tp:taxon-name></italic>. <bold>A</bold> Basidiospores <bold>B</bold> Cheilocystidia <bold>C</bold> Pleurocystidia <bold>D</bold> Basidia and pleurocystidia <bold>E</bold> Pileipellis. Scale bars: 10 µm (<bold>A–D</bold>), 20 µm (<bold>E</bold>).</p></caption><graphic xmlns:xlink="http://www.w3.org/1999/xlink" xlink:href="mycokeys-61-111-g010.jpg" position="float" orientation="portrait" xlink:type="simple" id="oo_365772.jpg"><uri content-type="original_file" xlink:type="simple">https://binary.pensoft.net/fig/365772</uri></graphic></fig></tp:treatment-sec><tp:treatment-sec><!--Section generated to contain objects referenced in tp:taxon-treatment.--><fig id="F3" position="float" orientation="portrait"><object-id xmlns:xlink="http://www.w3.org/1999/xlink" content-type="doi" xlink:type="simple">10.3897/mycokeys.61.47520.figure2</object-id><object-id xmlns:xlink="http://www.w3.org/1999/xlink" content-type="arpha" xlink:type="simple">A3F94A61-D5DD-552A-A16B-112A0E27296D</object-id><label>Figure 2.</label><caption><p>Basidiomata of six new species and one new combination of <italic><tp:taxon-name><tp:taxon-name-part taxon-name-part-type="genus" reg="Aureoboletus">Aureoboletus</tp:taxon-name-part></tp:taxon-name></italic> from China. <bold>A, B</bold><italic><tp:taxon-name><tp:taxon-name-part taxon-name-part-type="genus" reg="Aureoboletus">A.</tp:taxon-name-part> <tp:taxon-name-part taxon-name-part-type="species" reg="glutinosus">glutinosus</tp:taxon-name-part></tp:taxon-name></italic> (<bold>A</bold> GDGM44476 <bold>B</bold> GDGM44477, holotype) <bold>C</bold><italic><tp:taxon-name><tp:taxon-name-part taxon-name-part-type="genus" reg="Aureoboletus">A.</tp:taxon-name-part> <tp:taxon-name-part taxon-name-part-type="species" reg="griseorufescens">griseorufescens</tp:taxon-name-part></tp:taxon-name></italic> (GDGM28490, holotype) <bold>D, E</bold><italic><tp:taxon-name><tp:taxon-name-part taxon-name-part-type="genus" reg="Aureoboletus">A.</tp:taxon-name-part> <tp:taxon-name-part taxon-name-part-type="species" reg="miniatoaurantiacus">miniatoaurantiacus</tp:taxon-name-part></tp:taxon-name></italic> (<bold>D</bold> GDGM43439 <bold>E</bold> GDGM43282) <bold>F, G</bold><italic><tp:taxon-name><tp:taxon-name-part taxon-name-part-type="genus" reg="Aureoboletus">A.</tp:taxon-name-part> <tp:taxon-name-part taxon-name-part-type="species" reg="raphanaceus">raphanaceus</tp:taxon-name-part></tp:taxon-name></italic> (<bold>F</bold> GDGM45911, holotype <bold>G</bold> GDGM52890) <bold>H, I</bold><italic><tp:taxon-name><tp:taxon-name-part taxon-name-part-type="genus" reg="Aureoboletus">A.</tp:taxon-name-part> <tp:taxon-name-part taxon-name-part-type="species" reg="sinobadius">sinobadius</tp:taxon-name-part></tp:taxon-name></italic> (<bold>H</bold> GDGM44732 <bold>I</bold><named-content xmlns:xlink="http://www.w3.org/1999/xlink" content-type="dwc:institutional_code" xlink:type="simple">GDGM</named-content> 71932, holotype) <bold>J, K</bold><italic><tp:taxon-name><tp:taxon-name-part taxon-name-part-type="genus" reg="Aureoboletus">A.</tp:taxon-name-part> <tp:taxon-name-part taxon-name-part-type="species" reg="solus">solus</tp:taxon-name-part></tp:taxon-name></italic> (GDGM44759, holotype) <bold>L</bold><italic><tp:taxon-name><tp:taxon-name-part taxon-name-part-type="genus" reg="Aureoboletus">A.</tp:taxon-name-part> <tp:taxon-name-part taxon-name-part-type="species" reg="velutipes">velutipes</tp:taxon-name-part></tp:taxon-name></italic> (<bold>L</bold> GDGM44713, holotype). Scale bars: 2 cm.</p></caption><graphic xmlns:xlink="http://www.w3.org/1999/xlink" xlink:href="mycokeys-61-111-g002.jpg" position="float" orientation="portrait" xlink:type="simple" id="oo_365764.jpg"><uri content-type="original_file" xlink:type="simple">https://binary.pensoft.net/fig/365764</uri></graphic></fig><fig id="F4" position="float" orientation="portrait"><object-id xmlns:xlink="http://www.w3.org/1999/xlink" content-type="doi" xlink:type="simple">10.3897/mycokeys.61.47520.figure3</object-id><object-id xmlns:xlink="http://www.w3.org/1999/xlink" content-type="arpha" xlink:type="simple">F4F12315-CE02-5E1A-82DD-3DD1BB1AF6BA</object-id><label>Figure 3.</label><caption><p>Scanning electron micrograph of basidiospores of six new species and one new combination of <italic><tp:taxon-name><tp:taxon-name-part taxon-name-part-type="genus" reg="Aureoboletus">Aureoboletus</tp:taxon-name-part></tp:taxon-name></italic> from China. <bold>A</bold><italic><tp:taxon-name><tp:taxon-name-part taxon-name-part-type="genus" reg="Aureoboletus">A.</tp:taxon-name-part> <tp:taxon-name-part taxon-name-part-type="species" reg="glutinosus">glutinosus</tp:taxon-name-part></tp:taxon-name></italic> (GDGM44477, holotype) <bold>B</bold><italic><tp:taxon-name><tp:taxon-name-part taxon-name-part-type="genus" reg="Aureoboletus">A.</tp:taxon-name-part> <tp:taxon-name-part taxon-name-part-type="species" reg="griseorufescens">griseorufescens</tp:taxon-name-part></tp:taxon-name></italic> (GDGM28490, holotype) <bold>C, D</bold><italic><tp:taxon-name><tp:taxon-name-part taxon-name-part-type="genus" reg="Aureoboletus">A.</tp:taxon-name-part> <tp:taxon-name-part taxon-name-part-type="species" reg="miniatoaurantiacus">miniatoaurantiacus</tp:taxon-name-part></tp:taxon-name></italic> (<bold>C</bold> GDGM43439 <bold>D</bold> GDGM4855) <bold>E, F</bold><italic><tp:taxon-name><tp:taxon-name-part taxon-name-part-type="genus" reg="Aureoboletus">A.</tp:taxon-name-part> <tp:taxon-name-part taxon-name-part-type="species" reg="raphanaceus">raphanaceus</tp:taxon-name-part></tp:taxon-name></italic> (GDGM45911, holotype) <bold>G</bold><italic><tp:taxon-name><tp:taxon-name-part taxon-name-part-type="genus" reg="Aureoboletus">A.</tp:taxon-name-part> <tp:taxon-name-part taxon-name-part-type="species" reg="sinobadius">sinobadius</tp:taxon-name-part></tp:taxon-name></italic> (GDGM71932, holotype) <bold>H</bold><italic><tp:taxon-name><tp:taxon-name-part taxon-name-part-type="genus" reg="Aureoboletus">A.</tp:taxon-name-part> <tp:taxon-name-part taxon-name-part-type="species" reg="solus">solus</tp:taxon-name-part></tp:taxon-name></italic> (GDGM44759, holotype) <bold>I</bold><italic><tp:taxon-name><tp:taxon-name-part taxon-name-part-type="genus" reg="Aureoboletus">A.</tp:taxon-name-part> <tp:taxon-name-part taxon-name-part-type="species" reg="velutipes">velutipes</tp:taxon-name-part></tp:taxon-name></italic> (GDGM44713, holotype). Scale bars: 5 µm.</p></caption><graphic xmlns:xlink="http://www.w3.org/1999/xlink" xlink:href="mycokeys-61-111-g003.jpg" position="float" orientation="portrait" xlink:type="simple" id="oo_365765.jpg"><uri content-type="original_file" xlink:type="simple">https://binary.pensoft.net/fig/365765</uri></graphic></fig></tp:treatment-sec><ref-list><ref id="B2"><mixed-citation xmlns:xlink="http://www.w3.org/1999/xlink" xlink:type="simple"><person-group><name name-style="western"><surname>Bi</surname><given-names>CS</given-names></name><name name-style="western"><surname>Loh</surname><given-names>TC</given-names></name><name name-style="western"><surname>Zheng</surname><given-names>GY</given-names></name></person-group> (<year>1982</year>) <article-title><tp:taxon-name><tp:taxon-name-part taxon-name-part-type="class">Basidiomycetes</tp:taxon-name-part></tp:taxon-name> from Dinghu Mountain of China II, Some new species of <tp:taxon-name><tp:taxon-name-part taxon-name-part-type="family">Boletaceae</tp:taxon-name-part></tp:taxon-name> (1).</article-title><source>Acta Botanica Yunnanica</source><volume>4</volume>(<issue>1</issue>): <fpage>55</fpage>–<lpage>64</lpage>.</mixed-citation></ref><ref id="B3"><mixed-citation xmlns:xlink="http://www.w3.org/1999/xlink" xlink:type="simple"><person-group><name name-style="western"><surname>Bi</surname><given-names>CS</given-names></name><name name-style="western"><surname>Zheng</surname><given-names>GY</given-names></name><name name-style="western"><surname>Li</surname><given-names>TH</given-names></name></person-group> (<year>1994</year>) Macrofungus Flora of Guangdong Province. Guangdong Science and Technology Press, Guangzhou.</mixed-citation></ref><ref id="B47"><mixed-citation xmlns:xlink="http://www.w3.org/1999/xlink" xlink:type="simple"><person-group><name name-style="western"><surname>Wu</surname><given-names>G</given-names></name><name name-style="western"><surname>Li</surname><given-names>YC</given-names></name><name name-style="western"><surname>Zhu</surname><given-names>XT</given-names></name><name name-style="western"><surname>Zhao</surname><given-names>K</given-names></name><name name-style="western"><surname>Han</surname><given-names>LH</given-names></name><name name-style="western"><surname>Cui</surname><given-names>YY</given-names></name><name name-style="western"><surname>Li</surname><given-names>F</given-names></name><name name-style="western"><surname>Xu</surname><given-names>JP</given-names></name><name name-style="western"><surname>Yang</surname><given-names>ZL</given-names></name></person-group> (<year>2016</year>) <article-title>One hundred noteworthy boletes from China.</article-title><source>Fungal Diversity</source><volume>81</volume>: <fpage>25</fpage>–<lpage>188</lpage>. <ext-link xlink:type="simple" ext-link-type="doi" xlink:href="10.1007/s13225-016-0375-8">https://doi.org/10.1007/s13225-016-0375-8</ext-link></mixed-citation></ref><ref id="B21"><mixed-citation xmlns:xlink="http://www.w3.org/1999/xlink" xlink:type="simple"><person-group><name name-style="western"><surname>Murrill</surname><given-names>WA</given-names></name></person-group> (<year>1908</year>) <article-title>Boleti from Western North Carolina.</article-title><source>Torreya</source><volume>8</volume>: <fpage>209</fpage>–<lpage>217</lpage>.</mixed-citation></ref><ref id="B1"><mixed-citation xmlns:xlink="http://www.w3.org/1999/xlink" xlink:type="simple"><person-group><name name-style="western"><surname>Bessette</surname><given-names>AE</given-names></name><name name-style="western"><surname>Roody</surname><given-names>WC</given-names></name><name name-style="western"><surname>Bessette</surname><given-names>AR</given-names></name></person-group> (<year>2000</year>) North American Boletes: a color guide to the fleshy pored mushrooms. Syracuse University Press, New York.</mixed-citation></ref></ref-list></tp:taxon-treatment>
